# Supplementary material for: 2-Bromo-2-methyl-N-(4-nitro­phen­yl)propanamide
Source: Acta Crystallogr Sect E Struct Rep Online. 2011 Feb 19;67(Pt 3):o659. doi: 10.1107/S1600536811005320 (PMC3051943; doi:10.1107/S1600536811005320)
Supplement: Supplementary file 2 [file e-67-0o659-Isup2.hkl]

# 
# h,k,l, Fc-squared, Fo-squared, sigma(Fo-squared) and status flag 
# 
data_I
_shelx_title ' rodolfoh in C 2/c' 
_shelx_refln_list_code          4 
_shelx_F_calc_maximum      364.60 
_exptl_crystal_F_000      1152.00 
_reflns_d_resolution_high  0.7332 
 
loop_ 
 _symmetry_equiv_pos_as_xyz 
 'x, y, z' 
 '-x, y, -z+1/2' 
 'x+1/2, y+1/2, z' 
 '-x+1/2, y+1/2, -z+1/2' 
 '-x, -y, -z' 
 'x, -y, z-1/2' 
 '-x+1/2, -y+1/2, -z' 
 'x+1/2, -y+1/2, z-1/2' 
 
_cell_length_a    24.1245 
_cell_length_b     5.8507 
_cell_length_c    15.4723 
_cell_angle_alpha  90.000 
_cell_angle_beta   91.837 
_cell_angle_gamma  90.000 
 
_shelx_F_squared_multiplier     1.000 
 
loop_ 
 _refln_index_h 
 _refln_index_k 
 _refln_index_l 
 _refln_F_squared_calc 
 _refln_F_squared_meas 
 _refln_F_squared_sigma 
 _refln_observed_status 
   4   0   0    41368.28    38781.64    611.54 o 
   6   0   0    64119.04    60658.99    677.79 o 
   8   0   0    16190.42    16308.96    303.27 o 
  10   0   0      786.32      678.06     42.96 o 
  12   0   0    25027.61    23803.39   1970.91 o 
  14   0   0    12103.58    13032.79    477.24 o 
  16   0   0     4881.73     5337.19    311.03 o 
  18   0   0    17457.45    18597.48    630.68 o 
  20   0   0    10273.92    11645.61    507.74 o 
  22   0   0     4072.72     4712.39    324.47 o 
  24   0   0    18327.92    19899.14    714.36 o 
  26   0   0     5747.09     6396.67    397.14 o 
  28   0   0     1757.18     1727.54    221.60 o 
  30   0   0     6320.64     7083.19    463.40 o 
  32   0   0      252.13      461.48    124.96 o 
   3   1   0    16320.73    15869.27    256.11 o 
   5   1   0     4389.95     4626.77     90.47 o 
   7   1   0    41246.37    41348.09    405.10 o 
   9   1   0     1666.50     1667.90     63.33 o 
  11   1   0    22522.58    22881.67    327.97 o 
  13   1   0    11986.84    11629.79    166.90 o 
  15   1   0      505.82      561.17     51.31 o 
  17   1   0     3439.94     3451.98    126.15 o 
  19   1   0     5462.53     5692.68    252.62 o 
  21   1   0        4.50       13.89     38.44 o 
  23   1   0      263.71      277.83     63.71 o 
  25   1   0     2941.85     2976.11    172.84 o 
  27   1   0      156.25      195.19     58.87 o 
  29   1   0     1141.95     1113.38    108.92 o 
  31   1   0     4229.27     4730.31    240.43 o 
   0   2   0      567.09      623.35     99.86 o 
   2   2   0     1102.53     1375.56    105.96 o 
   4   2   0     2394.78     2847.11    113.27 o 
   6   2   0       97.97       92.97     22.07 o 
   8   2   0     8814.83     9629.76    209.70 o 
  10   2   0     1647.23     1929.82    121.40 o 
  12   2   0     1582.36     1518.01     87.22 o 
  14   2   0      436.04      424.89     46.93 o 
  16   2   0      110.91      113.56     16.09 o 
  18   2   0       17.14       17.22     23.03 o 
  20   2   0       42.58       41.33     30.37 o 
  22   2   0      148.52      128.71     59.22 o 
  24   2   0       60.16       64.54     45.18 o 
  26   2   0        0.94      -79.71     70.06 o 
  28   2   0        5.61       54.14    101.68 o 
  30   2   0      301.72      217.10    116.66 o 
   1   3   0    11195.93    11987.47    384.14 o 
   3   3   0     2645.80     3203.19    191.64 o 
   5   3   0     3259.90     3244.67    191.85 o 
   7   3   0    14475.06    14549.24    425.89 o 
   9   3   0      955.49      983.53    129.21 o 
  11   3   0     1851.63     1877.87    142.33 o 
  13   3   0     7823.39     8114.68    247.47 o 
  15   3   0        4.48        7.50     21.43 o 
  17   3   0     3946.34     3960.79    168.73 o 
  19   3   0     4192.11     4274.38    193.52 o 
  21   3   0       11.88       27.63     48.05 o 
  23   3   0     3039.89     2982.08    234.07 o 
  25   3   0     4024.83     3954.42    295.05 o 
  27   3   0      688.12      573.95    104.48 o 
  29   3   0     3446.42     3317.31    280.97 o 
   0   4   0    44726.32    45099.52   1288.07 o 
   2   4   0     4194.25     3489.11    227.18 o 
   4   4   0     9647.18    10057.32    393.59 o 
   6   4   0    25760.11    26043.24    660.77 o 
   8   4   0     7312.50     6774.18    322.04 o 
  10   4   0    12235.90    12503.83    438.02 o 
  12   4   0     7779.73     7525.55    332.30 o 
  14   4   0     7139.71     6830.89    313.96 o 
  16   4   0      409.37      453.08     87.04 o 
  18   4   0    12068.54    12592.97    637.90 o 
  20   4   0     3648.44     3482.35    225.42 o 
  22   4   0     2190.84     2303.59    213.68 o 
  24   4   0     3010.38     3195.59    265.76 o 
  26   4   0     1165.11     1305.30    218.69 o 
   1   5   0     2839.43     2761.56    227.33 o 
   3   5   0       46.04      130.65     70.16 o 
   5   5   0      732.30      747.49    112.76 o 
   7   5   0     5399.25     5840.28    331.76 o 
   9   5   0       53.54       34.38     42.16 o 
  11   5   0     1512.01     1733.27    212.77 o 
  13   5   0     3947.32     3993.99    269.02 o 
  15   5   0        1.49      -71.77     63.11 o 
  17   5   0     1272.01     1286.63    230.09 o 
  19   5   0     2000.13     1910.94    270.52 o 
  21   5   0      614.10      661.78    176.86 o 
  23   5   0     1028.96      848.31    162.35 o 
   0   6   0     4056.98     3683.18    401.76 o 
   2   6   0      221.89      331.64     98.91 o 
   4   6   0       40.83      -15.20     99.60 o 
   6   6   0     2331.85     2387.69    230.60 o 
   8   6   0     1167.38      972.76    146.04 o 
  10   6   0      614.97      692.43    158.59 o 
  12   6   0       46.33       16.82     50.36 o 
  14   6   0      333.73      319.41     80.34 o 
  16   6   0       59.39      174.12    135.46 o 
  18   6   0      692.83      523.12    147.10 o 
  20   6   0      443.91      696.50    195.30 o 
   1   7   0     2481.52     2692.45    266.80 o 
   3   7   0        3.24     -109.45     85.41 o 
   5   7   0     1780.53     2005.47    230.12 o 
   7   7   0     2976.10     3100.99    291.14 o 
   9   7   0      564.30      471.57     99.72 o 
  11   7   0     2374.90     2465.86    259.17 o 
  13   7   0     4212.57     4359.08    458.81 o 
 -31   1   1      890.98      963.70    110.98 o 
 -29   1   1     1097.18     1067.23    109.31 o 
 -27   1   1     1098.95     1074.73    120.63 o 
 -25   1   1     5956.97     6293.27    309.68 o 
 -23   1   1      355.31      533.79     90.45 o 
 -21   1   1      166.88      284.28     67.38 o 
 -19   1   1     8917.75     9145.31    197.85 o 
 -17   1   1     6669.89     6350.70    239.49 o 
 -15   1   1      721.16      816.91     59.39 o 
 -13   1   1    12105.95    11729.39    311.43 o 
 -11   1   1     9191.28     8964.49    196.32 o 
  -9   1   1      346.68      384.20     25.78 o 
  -7   1   1    19307.11    19297.15    194.99 o 
  -5   1   1    32204.46    32943.90    333.45 o 
  -3   1   1    16539.16    16550.24    170.44 o 
  -1   1   1    30789.75    30183.43    409.97 o 
   1   1   1    47228.78    44134.80    546.67 o 
   3   1   1    11909.47    11843.43    162.55 o 
   5   1   1    23019.57    22741.35    216.95 o 
   7   1   1    27446.84    27744.51    255.76 o 
   9   1   1    15276.94    16211.36    209.22 o 
  11   1   1    57300.09    58896.13    539.60 o 
  13   1   1    20724.08    20318.49    252.69 o 
  15   1   1      267.05      249.41     22.31 o 
  17   1   1     7551.33     7219.86    128.49 o 
  19   1   1    20548.55    20184.68    420.39 o 
  21   1   1      180.94      144.79     44.67 o 
  23   1   1     6774.56     6284.46    240.86 o 
  25   1   1     3040.03     3230.01    214.00 o 
  27   1   1       27.34       52.58     50.21 o 
  29   1   1     1357.51     1468.74    127.46 o 
  31   1   1     4251.98     4346.90    229.27 o 
 -30   2   1     5830.80     6040.73    350.73 o 
 -28   2   1      609.72      623.75    110.97 o 
 -26   2   1     6667.30     6418.57    340.35 o 
 -24   2   1    19968.44    18773.63    574.01 o 
 -22   2   1      130.33       73.95     40.47 o 
 -20   2   1     4177.27     4189.92    219.13 o 
 -18   2   1    22042.21    21561.68    669.51 o 
 -16   2   1     1924.34     1912.36     77.10 o 
 -14   2   1    11893.77    11548.73    208.41 o 
 -12   2   1    21099.56    20376.35    330.94 o 
 -10   2   1      152.17      105.68     22.99 o 
  -8   2   1    13873.58    13894.91    264.31 o 
  -6   2   1    17946.86    17507.44    286.20 o 
  -4   2   1     1091.60     1125.56     73.64 o 
  -2   2   1    26321.31    27293.00    692.83 o 
   0   2   1    51088.89    49407.50   2941.40 o 
   2   2   1     6349.77     6660.15    323.72 o 
   4   2   1    28320.92    28410.38    480.46 o 
   6   2   1    43168.40    41790.48    568.73 o 
   8   2   1     5540.11     5707.94    210.62 o 
  10   2   1     9041.81     8820.33    273.25 o 
  12   2   1    13487.52    13106.32    351.32 o 
  14   2   1     1502.95     1514.96     75.83 o 
  16   2   1     1354.55     1273.44     78.18 o 
  18   2   1     5371.32     5468.57    151.41 o 
  20   2   1     2174.08     2126.69    119.57 o 
  22   2   1       37.24      160.74     50.81 o 
  24   2   1     7775.54     7769.57    361.91 o 
  26   2   1     2801.25     2643.90    216.99 o 
  28   2   1     1151.41     1290.28    159.07 o 
  30   2   1     4294.53     4268.70    324.05 o 
 -29   3   1       32.27      179.54    121.53 o 
 -27   3   1       64.50      134.68     72.61 o 
 -25   3   1      757.63      651.83    118.57 o 
 -23   3   1     2259.89     2119.44    200.45 o 
 -21   3   1       29.79       21.87     36.21 o 
 -19   3   1     7458.50     7434.03    257.51 o 
 -17   3   1      394.81      402.02     44.55 o 
 -15   3   1      648.27      637.52     64.67 o 
 -13   3   1     1886.48     1898.45    113.21 o 
 -11   3   1    11354.60    11148.43    353.42 o 
  -9   3   1       30.43       45.67     31.58 o 
  -7   3   1    15735.94    15820.83    436.55 o 
  -5   3   1     6382.30     6313.94    272.39 o 
  -3   3   1      855.01     1013.22    106.62 o 
  -1   3   1       98.87      148.35     52.00 o 
   1   3   1    25350.62    26259.80    815.42 o 
   3   3   1        0.97       14.09     40.85 o 
   5   3   1    12946.57    12900.52    554.50 o 
   7   3   1     4147.70     4032.25    304.04 o 
   9   3   1      306.35      386.20     87.59 o 
  11   3   1     3162.91     3033.47    260.57 o 
  13   3   1    10039.29     9680.95    425.30 o 
  15   3   1      905.73      994.79     95.69 o 
  17   3   1     7448.77     7681.12    247.18 o 
  19   3   1     8709.08     8551.86    336.31 o 
  21   3   1      652.10      579.36     75.95 o 
  23   3   1     1274.76     1335.10    155.23 o 
  25   3   1     1145.72     1130.69    155.44 o 
  27   3   1      119.06      148.27     90.20 o 
  29   3   1     1056.59      917.48    166.20 o 
 -26   4   1       27.80      -53.25     66.53 o 
 -24   4   1      675.59      740.73    180.04 o 
 -22   4   1     1218.77     1142.62    148.26 o 
 -20   4   1      552.69      476.80     91.72 o 
 -18   4   1      321.89      358.24    121.44 o 
 -16   4   1       34.22       20.75     30.00 o 
 -14   4   1      249.70      254.45     58.39 o 
 -12   4   1       79.98       99.96     33.11 o 
 -10   4   1      892.06      835.73    111.69 o 
  -8   4   1      135.58      166.56     50.10 o 
  -6   4   1       72.38       84.03     64.83 o 
  -4   4   1        5.17       -0.80     39.29 o 
  -2   4   1      608.68      557.83     84.86 o 
   0   4   1      389.75      366.51    119.56 o 
   2   4   1     1169.29     1266.10    138.92 o 
   4   4   1      423.36      440.28    140.64 o 
   6   4   1     2740.23     2581.66    266.51 o 
   8   4   1      374.61      322.65     75.76 o 
  10   4   1      707.60      633.78     98.53 o 
  12   4   1      575.85      598.65     95.44 o 
  14   4   1     1128.68     1292.79    135.78 o 
  16   4   1      208.42      236.28     61.03 o 
  18   4   1       48.37       45.69     57.15 o 
  20   4   1      172.60      139.81     64.00 o 
  22   4   1       14.02      -78.18     52.12 o 
  24   4   1       63.48       98.73     48.58 o 
  26   4   1        8.91       28.23     72.13 o 
 -23   5   1      190.77       77.04     62.25 o 
 -21   5   1       11.07      -56.21     56.91 o 
 -19   5   1     4281.70     4494.16    420.35 o 
 -17   5   1     2553.73     2639.53    318.88 o 
 -15   5   1       20.59       15.83     49.51 o 
 -13   5   1     2284.32     2358.93    198.45 o 
 -11   5   1     7212.38     7185.71    360.95 o 
  -9   5   1      204.00      243.91     78.63 o 
  -7   5   1    12841.50    12967.84    500.92 o 
  -5   5   1     4250.62     4562.27    292.13 o 
  -3   5   1     2387.38     2542.10    217.47 o 
  -1   5   1    10187.66    10609.73    454.54 o 
   1   5   1     8282.12     8136.91    397.43 o 
   3   5   1      333.31      358.34    130.55 o 
   5   5   1    10838.35    10809.04    459.94 o 
   7   5   1     2622.00     2508.56    214.67 o 
   9   5   1    10372.72    10165.13    498.05 o 
  11   5   1    16525.33    16246.79    566.57 o 
  13   5   1     7322.54     7052.98    363.48 o 
  15   5   1      345.77      267.55    180.17 o 
  17   5   1     7976.64     8273.00    568.34 o 
  19   5   1     4454.71     4528.76    414.40 o 
  21   5   1      459.32      532.56    140.17 o 
  23   5   1     1918.05     1860.48    260.84 o 
 -20   6   1     2969.01     2819.80    360.26 o 
 -18   6   1     3863.15     3978.01    442.34 o 
 -16   6   1       59.94      106.01    103.39 o 
 -14   6   1     6927.99     7072.24    392.77 o 
 -12   6   1     5498.09     5580.71    344.86 o 
 -10   6   1       25.86      117.04     71.72 o 
  -8   6   1     3549.41     3757.23    285.83 o 
  -6   6   1     6571.52     6673.66    390.44 o 
  -4   6   1     1002.69      935.63    136.36 o 
  -2   6   1     2083.53     2237.97    366.00 o 
   0   6   1     7970.75     8104.48    438.43 o 
   2   6   1     2500.81     2748.45    249.19 o 
   4   6   1     4995.25     5067.91    340.95 o 
   6   6   1    10176.62    10239.26    493.20 o 
   8   6   1      461.38      559.74    109.98 o 
  10   6   1     7563.06     7743.27    424.46 o 
  12   6   1     2820.93     3061.78    258.33 o 
  14   6   1      539.65      583.91    166.20 o 
  16   6   1      218.82      114.47     71.13 o 
  18   6   1     2613.61     2852.29    354.74 o 
  20   6   1     2639.19     2797.16    359.22 o 
 -13   7   1      261.82      145.91     74.26 o 
 -11   7   1      769.02      758.70    160.48 o 
  -9   7   1       38.03       48.23     55.72 o 
  -7   7   1      412.50      569.09    136.08 o 
  -5   7   1     1216.75     1277.89    244.11 o 
  -3   7   1       44.77      -39.04     57.58 o 
  -1   7   1     2561.86     2305.56    240.52 o 
   1   7   1       22.39       97.91    117.50 o 
   3   7   1      199.93      160.49     86.92 o 
   5   7   1      131.19      213.71     89.18 o 
   7   7   1       86.71       75.07    101.51 o 
   9   7   1     1434.35     1598.05    209.81 o 
  11   7   1     1021.20     1060.40    165.25 o 
  13   7   1      234.33      221.26    122.57 o 
 -32   0   2     1945.34     2248.62    280.83 o 
 -30   0   2     1241.31     1358.31    204.26 o 
 -28   0   2      481.57      504.79    127.84 o 
 -26   0   2     8236.86     9255.70    495.18 o 
 -24   0   2     6280.25     7008.30    415.36 o 
 -22   0   2      676.83      614.34    124.52 o 
 -20   0   2     7502.06     8431.50    440.50 o 
 -18   0   2    37817.45    42457.38   1054.44 o 
 -16   0   2       19.99       81.00     65.91 o 
 -14   0   2    44134.52    46209.27   1037.07 o 
 -12   0   2      405.83      234.44     33.46 o 
 -10   0   2      833.35      901.41    110.49 o 
  -8   0   2      215.68      234.57     42.37 o 
  -6   0   2    15429.83    15895.94    351.14 o 
  -4   0   2     2141.44     2068.27     50.04 o 
   2   0   2     1685.91     1823.79     89.60 o 
   4   0   2    27798.80    27841.71    668.85 o 
   6   0   2   126517.89   116594.06   1371.60 o 
   8   0   2    22121.02    21397.87    255.89 o 
  10   0   2    35277.57    35015.56    365.11 o 
  12   0   2    51018.44    52737.53    588.50 o 
  14   0   2     2407.26     2192.43     88.14 o 
  16   0   2    11895.63    10884.54    633.36 o 
  18   0   2     1968.66     2133.98    112.85 o 
  20   0   2    22304.96    25423.28    763.78 o 
  22   0   2     8366.64     9399.60    451.76 o 
  24   0   2     9875.33    11478.57    512.49 o 
  26   0   2     4966.69     5521.48    356.06 o 
  28   0   2      839.75     1120.97    163.99 o 
  30   0   2    12094.11    14018.18    494.19 o 
 -31   1   2     3526.53     3693.36    215.09 o 
 -29   1   2     1440.76     1556.50    135.06 o 
 -27   1   2     1037.66     1159.88    174.92 o 
 -25   1   2     2853.02     2948.87    222.31 o 
 -23   1   2     8097.10     8215.69    347.10 o 
 -21   1   2     5402.93     5593.74    278.49 o 
 -19   1   2     1681.16     1489.48     76.01 o 
 -17   1   2     5836.35     5828.79    133.27 o 
 -15   1   2      652.22      645.65     44.05 o 
 -13   1   2     9694.08     9255.91    245.68 o 
 -11   1   2    32413.94    31281.15    353.79 o 
  -9   1   2     4018.22     4194.77    137.23 o 
  -7   1   2    50833.38    50437.48    377.72 o 
  -5   1   2    26903.10    26808.19    275.84 o 
  -3   1   2     3349.79     3482.14    110.75 o 
  -1   1   2    21429.74    20819.04    423.62 o 
   1   1   2     9705.60     9649.21    311.98 o 
   3   1   2     5125.00     5298.42     92.86 o 
   5   1   2    26834.80    27269.08    296.86 o 
   7   1   2      272.19      262.69     19.05 o 
   9   1   2     4701.78     4990.52     83.14 o 
  11   1   2     5630.58     5429.05     92.79 o 
  13   1   2    14484.69    14322.77    202.04 o 
  15   1   2       10.32       -0.15      8.99 o 
  17   1   2    13035.88    12857.07    186.43 o 
  19   1   2    14840.33    14601.96    232.73 o 
  21   1   2     1663.10     1684.93    119.06 o 
  23   1   2     1432.82     1514.12    117.22 o 
  25   1   2     1324.84     1288.18    112.36 o 
  27   1   2       88.36       32.79     31.35 o 
  29   1   2      524.92      490.45     87.22 o 
  31   1   2      275.51      376.50     99.80 o 
 -30   2   2       64.95       16.06     53.81 o 
 -28   2   2        0.97      -19.84     40.33 o 
 -26   2   2       23.80      103.31     58.87 o 
 -24   2   2      166.52      111.97     34.73 o 
 -22   2   2       82.86      127.71     49.63 o 
 -20   2   2       33.82       26.27     21.25 o 
 -18   2   2       36.06       19.20     19.67 o 
 -16   2   2      697.46      595.37     39.21 o 
 -14   2   2      779.96      713.21     46.72 o 
 -12   2   2     1589.73     1677.39     83.04 o 
 -10   2   2     2634.97     2733.55    108.26 o 
  -8   2   2      793.17     1078.31     74.86 o 
  -6   2   2     4479.41     4728.98    142.03 o 
  -4   2   2      136.69      119.00     20.30 o 
  -2   2   2     2230.15     2308.03    131.27 o 
   0   2   2     1566.04     1594.70    148.09 o 
   2   2   2      643.89      568.55     94.61 o 
   4   2   2      160.71      164.07     50.50 o 
   6   2   2     2411.58     3019.42    211.39 o 
   8   2   2     6035.32     6598.70    172.20 o 
  10   2   2        6.83       -6.42     19.10 o 
  12   2   2     2571.91     3062.34    139.36 o 
  14   2   2        3.98       15.49     14.62 o 
  16   2   2      189.61      166.46     39.53 o 
  18   2   2     4278.70     4395.11    169.38 o 
  20   2   2      207.39      238.81     43.75 o 
  22   2   2      174.51      176.78     66.04 o 
  24   2   2        4.93       19.63     45.41 o 
  26   2   2      180.46      219.31     70.99 o 
  28   2   2      435.45      513.86    100.43 o 
  30   2   2      139.75      110.38    124.37 o 
 -27   3   2     1651.63     1464.02    234.06 o 
 -25   3   2     4633.14     4167.49    497.69 o 
 -23   3   2     2547.43     2321.11    210.38 o 
 -21   3   2      999.70      842.27     91.44 o 
 -19   3   2     9897.61    10280.19    307.52 o 
 -17   3   2    10434.35    10239.57    229.05 o 
 -15   3   2     1269.28     1158.06     85.92 o 
 -13   3   2    35401.43    34588.53    525.83 o 
 -11   3   2     7093.43     6703.18    345.48 o 
  -9   3   2       68.64       70.74     26.83 o 
  -7   3   2    16561.55    15662.36    308.19 o 
  -5   3   2     5788.75     6116.94    286.81 o 
  -3   3   2     2233.24     2049.93    202.36 o 
  -1   3   2    19267.11    19317.85    669.92 o 
   1   3   2    12102.00    12532.96    534.32 o 
   3   3   2     3985.12     3923.86    292.10 o 
   5   3   2    22756.55    22429.23    750.62 o 
   7   3   2    13331.06    13664.98    576.30 o 
   9   3   2      176.48      180.86     67.13 o 
  11   3   2    13630.39    14358.91    331.11 o 
  13   3   2     6673.08     6157.22    279.31 o 
  15   3   2       13.55       16.74     49.38 o 
  17   3   2     4496.16     4672.23    413.21 o 
  19   3   2     4367.11     4055.32    222.30 o 
  21   3   2        8.91       58.75     44.36 o 
  23   3   2     3992.69     3986.65    264.55 o 
  25   3   2     2069.03     2156.28    207.37 o 
  27   3   2       45.11       62.47     68.67 o 
  29   3   2     1864.57     1923.68    210.34 o 
 -26   4   2     2343.37     2682.48    319.41 o 
 -24   4   2    10182.57    10189.22    623.68 o 
 -22   4   2      492.03      485.16    127.66 o 
 -20   4   2     5969.34     5926.57    301.90 o 
 -18   4   2     4279.27     4235.80    364.41 o 
 -16   4   2       20.55       64.27     28.66 o 
 -14   4   2    10314.04    10222.16    376.25 o 
 -12   4   2     2473.02     2497.07    186.64 o 
 -10   4   2     2602.16     2579.63    190.71 o 
  -8   4   2    11133.15    10916.01    409.79 o 
  -6   4   2    10546.81    10749.03    881.46 o 
  -4   4   2     2239.28     2217.14    349.94 o 
  -2   4   2     3820.04     3603.48    240.80 o 
   0   4   2    19471.57    18736.24    969.49 o 
   2   4   2     2154.79     2084.48    242.41 o 
   4   4   2     8113.93     8429.56    492.68 o 
   6   4   2    16905.13    15773.63    706.58 o 
   8   4   2      286.67      304.89    105.77 o 
  10   4   2      311.11      368.53    101.51 o 
  12   4   2    35917.50    32518.80   3482.57 o 
  14   4   2     1680.77     1579.93    399.48 o 
  16   4   2     6862.20     6289.18    402.63 o 
  18   4   2     6770.80     7361.62    473.34 o 
  20   4   2     4313.22     4037.28    354.90 o 
  22   4   2      789.42      742.51     99.66 o 
  24   4   2     4160.93     4440.92    308.07 o 
  26   4   2     2374.43     2032.10    213.90 o 
 -23   5   2       95.95       62.48     93.67 o 
 -21   5   2       46.03       18.02     55.07 o 
 -19   5   2     1689.87     1687.66    253.31 o 
 -17   5   2     1279.56     1425.54    237.60 o 
 -15   5   2      221.33      144.14     78.58 o 
 -13   5   2     4407.20     4898.28    288.96 o 
 -11   5   2     1024.47     1045.15    139.98 o 
  -9   5   2      884.43      815.44    120.43 o 
  -7   5   2     5782.40     5646.20    325.26 o 
  -5   5   2      504.60      686.98    103.58 o 
  -3   5   2     1325.04     1264.07    149.06 o 
  -1   5   2     5033.78     4879.96    312.25 o 
   1   5   2     2109.32     2101.22    201.71 o 
   3   5   2      309.27      286.07     78.12 o 
   5   5   2     6755.30     6238.53    476.67 o 
   7   5   2     2892.94     2504.92    387.30 o 
   9   5   2     1431.92     1323.47    157.46 o 
  11   5   2     1391.16     1487.48    171.00 o 
  13   5   2      715.77      577.31    163.19 o 
  15   5   2       87.29       97.93     64.84 o 
  17   5   2     1455.97     1489.39    236.84 o 
  19   5   2     1576.82     1833.26    273.88 o 
  21   5   2      276.47      155.51     57.84 o 
  23   5   2     3037.73     3076.48    330.78 o 
 -20   6   2      202.70      482.23    169.55 o 
 -18   6   2      572.21      644.54    177.58 o 
 -16   6   2       21.21       -7.32     75.63 o 
 -14   6   2      155.71      101.51     53.41 o 
 -12   6   2      296.96      302.94     73.29 o 
 -10   6   2       76.38      177.21     76.21 o 
  -8   6   2      594.23      601.98    112.82 o 
  -6   6   2       15.54       47.07     59.88 o 
  -4   6   2      479.61      341.25     94.60 o 
  -2   6   2        6.08      -17.80     46.69 o 
   0   6   2      751.77      796.23    140.21 o 
   2   6   2       93.26       27.79     79.04 o 
   4   6   2     2606.03     2582.53    243.88 o 
   6   6   2     1457.18     1318.94    177.67 o 
   8   6   2      239.59      205.51     58.50 o 
  10   6   2       10.15      131.27     93.32 o 
  12   6   2     1481.43     1421.73    183.92 o 
  14   6   2      330.50      493.03    108.78 o 
  16   6   2      769.03      889.75    210.69 o 
  18   6   2       10.12     -105.37     98.60 o 
  20   6   2      604.47      783.70    197.32 o 
 -13   7   2     5562.86     5442.00    504.87 o 
 -11   7   2      602.99      562.35    112.71 o 
  -9   7   2       95.37       98.57    232.46 o 
  -7   7   2     4612.49     4915.75    359.51 o 
  -5   7   2     2908.65     3386.22    297.07 o 
  -3   7   2      589.16      860.09    213.30 o 
  -1   7   2     5461.16     5308.34    376.70 o 
   1   7   2      818.07      827.81    140.68 o 
   3   7   2      202.92      184.89     53.12 o 
   5   7   2     3396.59     3746.25    326.19 o 
   7   7   2     2029.53     2225.68    250.10 o 
   9   7   2      236.73      144.52     74.87 o 
  11   7   2     4441.29     4835.42    461.64 o 
  13   7   2     1364.35     1621.27    289.90 o 
 -31   1   3     2458.63     2533.60    210.87 o 
 -29   1   3      208.95      147.14     39.67 o 
 -27   1   3     2280.21     2466.90    200.00 o 
 -25   1   3     4238.95     4474.47    263.29 o 
 -23   1   3      559.12      710.14     98.95 o 
 -21   1   3     7391.48     7563.84    323.88 o 
 -19   1   3     6613.64     6755.15    175.44 o 
 -17   1   3       53.53       60.20     13.74 o 
 -15   1   3     1691.32     1617.19     50.05 o 
 -13   1   3    15185.64    15299.21    290.83 o 
 -11   1   3     3642.57     3288.56     97.87 o 
  -9   1   3      533.84      508.59     23.64 o 
  -7   1   3    52798.45    52751.89    441.82 o 
  -5   1   3     8871.83     9197.28    136.77 o 
  -3   1   3    48997.63    49504.23    708.14 o 
  -1   1   3      972.64     1125.26     55.16 o 
   1   1   3     4289.71     4394.27    113.54 o 
   3   1   3     3566.61     3794.25     84.37 o 
   5   1   3    19845.65    20146.49    193.73 o 
   7   1   3      109.39       84.75     11.69 o 
   9   1   3     9582.37     9707.30    124.70 o 
  11   1   3     4392.23     4237.59    104.57 o 
  13   1   3     5913.13     5733.98    120.71 o 
  15   1   3       37.77       44.05     13.21 o 
  17   1   3    22705.44    22123.87    308.90 o 
  19   1   3     2126.41     2164.81     85.92 o 
  21   1   3       97.05      125.12     72.16 o 
  23   1   3     6133.94     6138.07    231.08 o 
  25   1   3     3886.08     3890.28    191.62 o 
  27   1   3        0.84      -38.67     32.70 o 
  29   1   3     1444.29     1510.30    160.31 o 
  31   1   3     3531.41     3650.43    416.87 o 
 -30   2   3     1153.61     1260.26    213.44 o 
 -28   2   3       98.20       61.18     53.16 o 
 -26   2   3     3538.84     3331.92    244.61 o 
 -24   2   3     3988.99     3751.48    251.49 o 
 -22   2   3     1324.92     1164.88    130.72 o 
 -20   2   3    15503.69    14754.99    353.72 o 
 -18   2   3    23888.82    23176.16    428.69 o 
 -16   2   3       66.82       42.43     14.68 o 
 -14   2   3    24015.46    22550.89    297.43 o 
 -12   2   3    31372.79    30902.78    367.85 o 
 -10   2   3        2.13        4.59     14.45 o 
  -8   2   3     5178.60     4757.44    191.53 o 
  -6   2   3    28868.49    27598.39    481.87 o 
  -4   2   3    30191.20    31498.96    369.53 o 
  -2   2   3    26824.13    26770.24    671.76 o 
   0   2   3    44231.81    43482.37    922.98 o 
   2   2   3     7425.74     8515.73    365.89 o 
   4   2   3    29494.26    30105.99    754.89 o 
   6   2   3    58644.78    61731.79   1209.56 o 
   8   2   3     5017.43     5392.47    163.32 o 
  10   2   3    30246.90    31832.43    589.95 o 
  12   2   3    34226.14    34593.29    459.32 o 
  14   2   3     1593.49     1456.58     75.95 o 
  16   2   3    10156.64     9853.37    316.52 o 
  18   2   3    16678.05    16832.72    638.16 o 
  20   2   3     3946.02     3527.11    169.82 o 
  22   2   3     7555.01     7465.03    336.62 o 
  24   2   3     9091.82     9431.23    396.07 o 
  26   2   3      409.01      451.77     96.46 o 
  28   2   3      924.22      874.10    124.40 o 
  30   2   3     3358.67     3228.09    262.97 o 
 -27   3   3     1119.08     1225.25    222.23 o 
 -25   3   3     5935.25     5391.33    439.94 o 
 -23   3   3      109.81       89.23     50.41 o 
 -21   3   3     2953.80     2811.76    216.36 o 
 -19   3   3     1013.61      873.47     84.16 o 
 -17   3   3      851.60      854.76     62.73 o 
 -15   3   3       27.09       14.16     21.09 o 
 -13   3   3    13005.63    12417.76    285.25 o 
 -11   3   3     2786.97     2857.69    173.79 o 
  -9   3   3     6970.18     7593.96    228.69 o 
  -7   3   3     9493.33     9035.54    236.00 o 
  -5   3   3     4188.69     4184.97    159.34 o 
  -3   3   3     5949.72     6852.54    374.18 o 
  -1   3   3     4363.18     3985.72    281.48 o 
   1   3   3     4869.84     4936.99    326.48 o 
   3   3   3     3108.93     3596.87    279.41 o 
   5   3   3     2553.11     2431.34    233.79 o 
   7   3   3     1675.07     1512.13    186.08 o 
   9   3   3      113.71      108.85     43.19 o 
  11   3   3     6601.46     6821.75    397.83 o 
  13   3   3     3876.87     4013.54    225.04 o 
  15   3   3      658.64      634.39     90.32 o 
  17   3   3     5858.90     5778.74    547.03 o 
  19   3   3      223.33      332.83     69.96 o 
  21   3   3     1208.57     1154.14    106.30 o 
  23   3   3     2791.18     2610.98    219.04 o 
  25   3   3     2193.12     2329.02    291.83 o 
  27   3   3       58.06       -7.97     71.89 o 
  29   3   3     1209.21     1305.18    178.84 o 
 -26   4   3      209.71      110.74    107.73 o 
 -24   4   3      397.42      462.22    133.30 o 
 -22   4   3       92.12       22.53     56.91 o 
 -20   4   3      104.90      131.56     53.81 o 
 -18   4   3      683.66      673.47    111.81 o 
 -16   4   3        8.28       -4.55     33.47 o 
 -14   4   3        5.62       21.27     30.44 o 
 -12   4   3     9115.98     8871.83    355.55 o 
 -10   4   3      562.52      467.19     78.06 o 
  -8   4   3     1188.36     1394.79    147.40 o 
  -6   4   3      716.59      889.46    117.31 o 
  -4   4   3      291.78      313.14     98.84 o 
  -2   4   3      390.86      479.55    115.08 o 
   0   4   3     1314.52     1550.25    207.35 o 
   2   4   3      817.22      886.63    160.02 o 
   4   4   3       13.40       50.19     54.91 o 
   6   4   3      916.70      967.90    165.92 o 
   8   4   3        8.02       33.92     61.11 o 
  10   4   3      155.50      312.18    108.27 o 
  12   4   3     2306.83     2474.68    271.20 o 
  14   4   3        5.45       52.55     66.48 o 
  16   4   3      842.45      812.04    154.36 o 
  18   4   3      519.27      624.22    141.98 o 
  20   4   3      128.36       55.80     63.54 o 
  22   4   3      267.94      156.76     58.39 o 
  24   4   3      101.24       76.59     82.03 o 
  26   4   3      638.86      576.99    131.79 o 
 -21   5   3     4551.70     4684.73    296.77 o 
 -19   5   3     3175.44     3300.08    362.19 o 
 -17   5   3      729.13      641.27    147.28 o 
 -15   5   3      888.75      760.53    114.67 o 
 -13   5   3    11025.83    11465.71    458.32 o 
 -11   5   3       96.47       80.45     51.25 o 
  -9   5   3      146.64       19.08     77.75 o 
  -7   5   3     7432.36     7742.32    395.87 o 
  -5   5   3     6392.00     6048.58    604.64 o 
  -3   5   3     4514.36     4066.18    548.32 o 
  -1   5   3    10255.13    10296.24   1334.84 o 
   1   5   3      444.34      493.64     89.38 o 
   3   5   3     4610.22     4282.91    913.39 o 
   5   5   3     4976.04     4657.73    941.60 o 
   7   5   3     1432.73     1440.29    468.07 o 
   9   5   3      472.34      258.59    126.75 o 
  11   5   3     5086.81     4703.93    488.41 o 
  13   5   3     4378.10     3909.06    763.50 o 
  15   5   3      487.08      414.77     85.11 o 
  17   5   3     3404.47     3369.17    354.66 o 
  19   5   3     2222.91     2358.14    305.85 o 
  21   5   3      213.77      123.69     91.11 o 
 -20   6   3     1761.17     1968.72    317.68 o 
 -18   6   3     4214.38     4458.34    466.85 o 
 -16   6   3      112.44      326.46    132.77 o 
 -14   6   3     1496.77     1554.03    174.34 o 
 -12   6   3    10262.93    10289.39    630.81 o 
 -10   6   3     1429.17     1558.26    189.75 o 
  -8   6   3     3372.40     3308.28    267.66 o 
  -6   6   3     6764.52     6593.93    387.83 o 
  -4   6   3        9.55       68.36     64.63 o 
  -2   6   3     1341.82     1684.18    201.46 o 
   0   6   3     8814.52     8501.81    451.68 o 
   2   6   3     1904.82     1937.51    215.22 o 
   4   6   3     4780.50     4629.21    335.36 o 
   6   6   3     9853.50     9423.01    482.24 o 
   8   6   3      102.86       67.49     76.86 o 
  10   6   3     5838.97     5833.71    377.13 o 
  12   6   3     5072.27     5292.85    778.98 o 
  14   6   3      325.44      277.96     88.21 o 
  16   6   3     4563.59     5023.15    482.16 o 
  18   6   3     5599.55     6105.79    517.65 o 
  20   6   3       11.26     -151.40    100.93 o 
 -11   7   3      503.19      435.76    130.15 o 
  -9   7   3       11.33       61.77     54.17 o 
  -7   7   3     1801.31     1546.86    202.49 o 
  -5   7   3      337.39      520.89    174.58 o 
  -3   7   3      382.89      382.19     91.48 o 
  -1   7   3     2284.93     2258.52    246.86 o 
   1   7   3       71.30       68.14     70.48 o 
   3   7   3       18.16      -51.09     83.07 o 
   5   7   3     1490.74     1599.01    347.40 o 
   7   7   3      783.82      731.44    127.47 o 
   9   7   3       14.37      110.08     99.52 o 
  11   7   3      113.69      420.61    209.61 o 
  13   7   3      722.10      845.72    212.38 o 
 -30   0   4     2105.20     2408.64    278.15 o 
 -28   0   4       18.96       46.47     68.06 o 
 -26   0   4     3810.80     4382.08    350.91 o 
 -24   0   4     3615.32     3989.80    322.06 o 
 -22   0   4      407.85      287.82     83.84 o 
 -20   0   4    14300.20    15556.42    613.30 o 
 -18   0   4    11065.88    11724.13    515.34 o 
 -16   0   4      357.12      307.68     86.19 o 
 -14   0   4    20709.02    20678.01    922.41 o 
 -12   0   4    66555.26    73041.05   2317.12 o 
 -10   0   4     1035.33     1241.11     76.02 o 
  -8   0   4    89599.98    90137.73   1292.13 o 
  -6   0   4    21174.96    19841.59    272.49 o 
  -4   0   4      492.48      541.85     42.12 o 
  -2   0   4    87061.47    84284.69   1204.32 o 
   0   0   4    16759.88    17280.92    162.71 o 
   2   0   4     9140.70     9813.02    108.48 o 
   4   0   4    17902.31    18519.83    330.56 o 
   6   0   4    53495.25    52750.29    631.31 o 
   8   0   4      255.73      352.98     27.78 o 
  10   0   4    30744.03    29120.47    544.78 o 
  12   0   4    27957.88    27631.76    425.17 o 
  14   0   4      300.64      339.80     42.91 o 
  16   0   4    22315.67    22454.28    367.28 o 
  18   0   4     8154.23     8277.12    302.78 o 
  20   0   4     2398.38     2517.59    206.81 o 
  22   0   4     2172.42     2600.05    218.14 o 
  24   0   4     6253.96     6721.76    354.39 o 
  26   0   4      430.49      378.00     75.18 o 
  28   0   4     3984.97     4303.88    433.80 o 
  30   0   4     2904.93     2993.29    374.81 o 
 -31   1   4     1131.29     1247.76    167.26 o 
 -29   1   4      152.55       78.48    213.11 o 
 -27   1   4     2096.97     2060.23    184.48 o 
 -25   1   4     2859.75     3168.82    225.18 o 
 -23   1   4     2107.54     2218.05    335.40 o 
 -21   1   4     4495.96     4504.31    248.92 o 
 -19   1   4     5325.62     5256.19    162.20 o 
 -17   1   4      230.54      210.06     29.31 o 
 -15   1   4     3885.32     4145.31    149.67 o 
 -13   1   4     7208.41     7489.15    168.28 o 
 -11   1   4       71.73       61.97     13.36 o 
  -9   1   4     1842.31     1805.44     58.68 o 
  -7   1   4    19088.80    19659.03    186.19 o 
  -5   1   4     5904.50     5824.26    100.96 o 
  -3   1   4    19200.07    19886.92    226.78 o 
  -1   1   4   132933.86   125194.49   1041.48 o 
   1   1   4    19756.64    19633.26    314.03 o 
   3   1   4      853.71      819.61     39.11 o 
   5   1   4    25921.05    25521.24    202.21 o 
   7   1   4       56.15       60.66     10.74 o 
   9   1   4      336.84      285.36     25.48 o 
  11   1   4     3917.50     3805.11     85.13 o 
  13   1   4     5508.25     5481.79     98.35 o 
  15   1   4      163.16      143.29     22.30 o 
  17   1   4    13240.85    12783.39    222.92 o 
  19   1   4     7952.34     7749.38    176.12 o 
  21   1   4      188.91      230.41     47.76 o 
  23   1   4     8966.98     8497.92    272.36 o 
  25   1   4     5582.15     5500.79    224.12 o 
  27   1   4       46.95      -22.07     80.77 o 
  29   1   4     3235.76     3378.86    395.56 o 
 -28   2   4       20.29      -29.78     74.53 o 
 -26   2   4      197.83      260.32    190.09 o 
 -24   2   4     1049.34     1001.83    128.98 o 
 -22   2   4       56.10       70.62     41.98 o 
 -20   2   4      129.24       76.29     29.69 o 
 -18   2   4      233.91      176.41     38.63 o 
 -16   2   4       35.40       34.10     17.32 o 
 -14   2   4      134.66      135.64     22.86 o 
 -12   2   4      287.44      301.50     34.78 o 
 -10   2   4     2122.50     2113.36     76.79 o 
  -8   2   4     1627.86     1629.25     70.74 o 
  -6   2   4      718.95      720.52     93.14 o 
  -4   2   4        4.32       18.01     12.21 o 
  -2   2   4     2374.95     2738.80    192.93 o 
   0   2   4     9565.74    10210.01    398.53 o 
   2   2   4     1790.53     2037.69    178.01 o 
   4   2   4      774.99      738.24    108.71 o 
   6   2   4        8.90      -18.43     23.88 o 
   8   2   4     9651.66    10555.81    186.62 o 
  10   2   4     3943.27     4389.63    153.97 o 
  12   2   4       12.43       71.29     43.59 o 
  14   2   4       54.97       19.64     21.66 o 
  16   2   4     1916.62     1897.82    136.97 o 
  18   2   4      122.41      148.32     37.21 o 
  20   2   4      156.61      137.84     34.35 o 
  22   2   4       29.04        8.04     50.28 o 
  24   2   4      109.45      155.57     62.34 o 
  26   2   4     1211.39     1280.14    154.47 o 
  28   2   4      851.89      943.91    137.41 o 
  30   2   4      143.81      284.48    146.85 o 
 -27   3   4     2150.92     2080.75    282.13 o 
 -25   3   4     1702.03     1743.28    248.34 o 
 -23   3   4       17.73      -88.58     89.47 o 
 -21   3   4     4928.41     4669.29    280.33 o 
 -19   3   4     6922.79     6722.23    249.22 o 
 -17   3   4      260.34      264.70     48.13 o 
 -15   3   4     7880.75     7535.09    189.27 o 
 -13   3   4     6313.17     5929.10    476.96 o 
 -11   3   4     9112.88     9057.11    398.70 o 
  -9   3   4     1983.91     1974.55    104.90 o 
  -7   3   4    17328.10    17795.39    600.14 o 
  -5   3   4    18376.93    18503.95    334.26 o 
  -3   3   4     2276.43     2058.45    198.54 o 
  -1   3   4    26121.34    27918.54    484.43 o 
   1   3   4     5046.83     4742.10    322.76 o 
   3   3   4     5116.26     5554.97    353.83 o 
   5   3   4     8872.41     9622.95    474.78 o 
   7   3   4    13554.28    14151.45    588.70 o 
   9   3   4     1621.86     1897.60    207.78 o 
  11   3   4    12139.00    12944.08    561.33 o 
  13   3   4     8075.57     8369.80    510.36 o 
  15   3   4       37.91        6.24     34.65 o 
  17   3   4    10377.56    10428.56    388.51 o 
  19   3   4     6916.63     6705.52    310.23 o 
  21   3   4      428.40      360.35     57.57 o 
  23   3   4     7400.41     7528.94    368.91 o 
  25   3   4     2938.54     2755.27    225.29 o 
  27   3   4      269.08      173.48     63.48 o 
  29   3   4     1574.00     1189.65    163.25 o 
 -24   4   4     4122.72     4369.93    414.05 o 
 -22   4   4       55.22       49.37     63.56 o 
 -20   4   4     4740.74     4853.72    336.76 o 
 -18   4   4     8649.01     9159.50    382.36 o 
 -16   4   4        3.35        0.96     34.12 o 
 -14   4   4    16978.61    16431.62    653.88 o 
 -12   4   4    12519.95    12365.62    456.02 o 
 -10   4   4     3480.14     3745.31    233.35 o 
  -8   4   4    17571.98    17333.56    684.53 o 
  -6   4   4    11281.58    10544.48    288.27 o 
  -4   4   4       24.11       16.27     18.67 o 
  -2   4   4    26337.33    27086.52    911.84 o 
   0   4   4     6171.80     6263.06    419.83 o 
   2   4   4      287.52      430.21    107.00 o 
   4   4   4     3047.81     3386.49    303.68 o 
   6   4   4    27221.15    27919.99    963.16 o 
   8   4   4      743.30      738.30    142.20 o 
  10   4   4    10989.61    11559.04    600.99 o 
  12   4   4    10903.79    12050.99    622.79 o 
  14   4   4     1273.84     1289.91    198.16 o 
  16   4   4     6566.46     7069.66    472.37 o 
  18   4   4     5614.48     5686.70    425.50 o 
  20   4   4      179.21      220.05     72.98 o 
  22   4   4     3154.51     3178.87    211.93 o 
  24   4   4     4635.92     4366.93    302.46 o 
  26   4   4      883.30     1308.39    183.96 o 
 -21   5   4      714.06     1104.50    206.75 o 
 -19   5   4     1042.14      982.29    139.11 o 
 -17   5   4       71.07      -65.09     77.09 o 
 -15   5   4      267.25      198.05     71.47 o 
 -13   5   4      616.74      662.07    114.46 o 
 -11   5   4     1709.94     1685.86    175.67 o 
  -9   5   4      526.90      601.56    111.69 o 
  -7   5   4      520.84      568.52    104.85 o 
  -5   5   4     1010.61      869.52    137.04 o 
  -3   5   4      280.50      205.20     69.60 o 
  -1   5   4     2975.89     3071.06    320.59 o 
   1   5   4      612.85      532.84    152.72 o 
   3   5   4     2444.06     2631.41    306.65 o 
   5   5   4     3969.12     4347.50    402.22 o 
   7   5   4      138.71       72.55     68.67 o 
   9   5   4       46.18       73.32     53.81 o 
  11   5   4     1996.84     1993.95    271.12 o 
  13   5   4     2445.11     2636.38    319.10 o 
  15   5   4       28.73       44.46     51.12 o 
  17   5   4     2067.13     2072.12    352.46 o 
  19   5   4      393.33      217.79     82.20 o 
  21   5   4      431.23      468.02    152.91 o 
 -20   6   4       10.38       24.74     84.48 o 
 -18   6   4      140.63     -126.99    130.47 o 
 -16   6   4       15.92       50.59     62.08 o 
 -14   6   4      441.12      583.05    107.33 o 
 -12   6   4     1398.51     1274.48    168.30 o 
 -10   6   4      398.53      515.62    108.79 o 
  -8   6   4       33.89      -25.39     54.50 o 
  -6   6   4      202.12      161.83    199.26 o 
  -4   6   4      616.55      456.29     96.17 o 
  -2   6   4     1234.37      863.06    137.28 o 
   0   6   4      127.18      103.12     72.61 o 
   2   6   4       28.17      -57.62     95.58 o 
   4   6   4       89.65       45.07     43.62 o 
   6   6   4      275.29      358.08     96.55 o 
   8   6   4       75.53      107.91     70.12 o 
  10   6   4      204.14      206.17     92.51 o 
  12   6   4      318.44      136.71     68.16 o 
  14   6   4       52.89      139.60     76.98 o 
  16   6   4      472.56      769.99    212.18 o 
  18   6   4      102.38      293.56    105.70 o 
  20   6   4      137.31      144.02    118.71 o 
 -11   7   4     1053.68     1119.54    213.27 o 
  -9   7   4      567.83      589.12    115.23 o 
  -7   7   4     4287.78     4216.69    330.77 o 
  -5   7   4     1200.85      940.72    151.14 o 
  -3   7   4      188.87      140.38     70.40 o 
  -1   7   4     6609.53     6679.54    434.34 o 
   1   7   4     1237.31     1332.32    213.74 o 
   3   7   4      608.78      653.64    135.52 o 
   5   7   4     2509.90     2602.57    269.85 o 
   7   7   4     1202.63     1054.10    175.82 o 
   9   7   4      580.47      518.30    127.89 o 
  11   7   4     1372.19     1252.13    251.40 o 
  13   7   4     1302.13     1183.20    264.58 o 
 -29   1   5     1018.47      997.81    127.26 o 
 -27   1   5      849.78      974.15    126.90 o 
 -25   1   5     5862.62     6075.28    317.08 o 
 -23   1   5      917.11     1044.51    127.41 o 
 -21   1   5     3663.79     3719.82    232.18 o 
 -19   1   5     3003.88     2944.85    194.07 o 
 -17   1   5     1218.35     1194.92     75.32 o 
 -15   1   5      464.19      472.67     33.33 o 
 -13   1   5    20044.63    19523.51    358.34 o 
 -11   1   5     1499.56     1391.56     61.88 o 
  -9   1   5    12259.68    12131.05    313.10 o 
  -7   1   5    12235.80    11714.78    186.14 o 
  -5   1   5     4083.87     4219.62     96.21 o 
  -3   1   5      749.97      886.05     40.51 o 
  -1   1   5    94546.62    92630.98   1022.30 o 
   1   1   5    14901.80    15183.72    154.75 o 
   3   1   5    21315.77    21168.79    848.77 o 
   5   1   5    14401.69    13448.65    216.29 o 
   7   1   5     8105.47     8751.14    193.99 o 
   9   1   5     8995.41     9655.34    154.80 o 
  11   1   5     6563.53     6404.06    117.02 o 
  13   1   5     1613.63     1441.70     54.08 o 
  15   1   5     3214.83     3165.59    100.51 o 
  17   1   5     9468.92     9252.31    189.06 o 
  19   1   5       44.76       28.10     18.53 o 
  21   1   5      262.63      261.18     52.87 o 
  23   1   5     7421.29     7423.51    248.91 o 
  25   1   5     2512.37     2463.09    249.02 o 
  27   1   5     2198.40     2238.42    318.38 o 
  29   1   5     4483.60     4175.50    449.72 o 
 -28   2   5      635.92      812.24    168.11 o 
 -26   2   5     8089.73     7743.00    518.09 o 
 -24   2   5      183.72      164.47     59.87 o 
 -22   2   5      106.50      112.44     52.66 o 
 -20   2   5    18063.60    17623.26    549.18 o 
 -18   2   5     5153.31     4786.11    195.28 o 
 -16   2   5     7061.95     7032.21    206.94 o 
 -14   2   5    17858.42    17107.43    319.24 o 
 -12   2   5     8744.83     8320.08    232.19 o 
 -10   2   5     2998.69     2955.77     88.78 o 
  -8   2   5    38382.52    38086.61    570.99 o 
  -6   2   5    25167.34    25899.68    630.02 o 
  -4   2   5    15568.98    17387.04    408.72 o 
  -2   2   5    19097.64    19200.76    551.90 o 
   0   2   5    17619.69    18782.02    379.62 o 
   2   2   5       19.53       24.37     25.18 o 
   4   2   5     9958.21    10918.02    425.91 o 
   6   2   5    19194.34    19196.39    594.03 o 
   8   2   5     4014.72     3805.30    119.69 o 
  10   2   5    17844.72    17941.68    508.02 o 
  12   2   5    21608.05    21577.63    356.72 o 
  14   2   5      786.89      834.32     94.58 o 
  16   2   5     9334.83     9244.08    321.72 o 
  18   2   5    16293.04    16054.86    534.74 o 
  20   2   5       17.12       25.03     26.29 o 
  22   2   5     7191.72     7064.47    327.31 o 
  24   2   5     5332.96     4980.05    289.88 o 
  26   2   5      573.30      562.74    105.11 o 
  28   2   5     1587.29     1770.24    307.07 o 
 -27   3   5     1756.75     1634.90    247.10 o 
 -25   3   5     2777.79     2534.51    313.90 o 
 -23   3   5        3.70      -75.12     53.59 o 
 -21   3   5     1136.31     1086.52    190.71 o 
 -19   3   5     4199.72     4039.92    263.17 o 
 -17   3   5      304.90      245.06     52.34 o 
 -15   3   5     1172.29     1099.17     70.78 o 
 -13   3   5     7314.50     6900.13    242.20 o 
 -11   3   5      602.35      575.49     91.27 o 
  -9   3   5     1811.23     1859.23    108.94 o 
  -7   3   5    13557.34    13828.68    516.67 o 
  -5   3   5     3188.68     2912.76    310.78 o 
  -3   3   5     3375.38     3439.06    262.43 o 
  -1   3   5    23709.24    26374.89    794.60 o 
   1   3   5     2558.12     2156.78    218.99 o 
   3   3   5     3794.84     3887.32    174.18 o 
   5   3   5    14247.16    14430.37    589.23 o 
   7   3   5     2357.71     2356.68    230.55 o 
   9   3   5     5298.58     6005.05    378.29 o 
  11   3   5     6216.60     6568.43    390.45 o 
  13   3   5      342.09      336.20     86.70 o 
  15   3   5      447.88      557.03     86.97 o 
  17   3   5     8208.39     8307.22    343.11 o 
  19   3   5      567.48      778.40    101.93 o 
  21   3   5      567.06      533.21     70.79 o 
  23   3   5     3852.96     3626.20    253.50 o 
  25   3   5      955.28      937.42    137.36 o 
  27   3   5      336.54      227.86     74.63 o 
 -24   4   5        5.43      -83.60    103.28 o 
 -22   4   5      160.54      101.70     59.51 o 
 -20   4   5       17.89       74.68     61.81 o 
 -18   4   5       77.68      187.57     86.89 o 
 -16   4   5      401.86      353.94     78.03 o 
 -14   4   5        6.10       29.87     32.23 o 
 -12   4   5      484.68      420.73     82.89 o 
 -10   4   5      666.76      698.29    123.69 o 
  -8   4   5     2358.30     2480.37    243.98 o 
  -6   4   5      846.79      909.93    151.60 o 
  -4   4   5       88.60       80.30     22.46 o 
  -2   4   5     4660.99     5379.86    385.89 o 
   0   4   5      839.75      910.81    157.22 o 
   2   4   5      153.61      124.43     43.20 o 
   4   4   5     1648.03     1639.00    211.58 o 
   6   4   5       67.58      150.25     58.96 o 
   8   4   5     1997.58     1999.72    248.28 o 
  10   4   5      128.31      220.89     87.31 o 
  12   4   5      525.75      557.73    137.16 o 
  14   4   5       23.48       68.53     57.34 o 
  16   4   5     1126.79     1209.91    190.46 o 
  18   4   5      540.80      598.08    137.86 o 
  20   4   5      122.26       76.84     69.53 o 
  22   4   5      370.77      310.72     87.14 o 
  24   4   5      395.51      319.20    110.84 o 
  26   4   5      241.47      331.31    163.80 o 
 -21   5   5     1401.31     1430.79    235.69 o 
 -19   5   5     4050.01     4322.44    288.80 o 
 -17   5   5      392.99      360.73     70.60 o 
 -15   5   5     4425.57     4670.50    455.13 o 
 -13   5   5     5207.49     5100.99    437.17 o 
 -11   5   5      701.82      576.16     99.45 o 
  -9   5   5     1820.31     1890.55    256.43 o 
  -7   5   5     9564.25     8210.39   1816.78 o 
  -5   5   5     1849.56     1678.21    243.45 o 
  -3   5   5     1347.17     1682.05    245.68 o 
  -1   5   5    10026.19    10201.55    602.25 o 
   1   5   5     3160.84     3318.80    340.16 o 
   3   5   5     1524.88     1699.82    245.89 o 
   5   5   5     9871.09    10607.98    622.71 o 
   7   5   5     9663.61     9988.47    620.96 o 
   9   5   5    19505.59    21751.25    934.29 o 
  11   5   5     1349.18     1473.75    243.50 o 
  13   5   5      286.02      349.84    126.94 o 
  15   5   5       88.05       68.66     52.27 o 
  17   5   5     3199.38     3671.64    372.30 o 
  19   5   5     1331.29     1422.95    232.84 o 
  21   5   5      691.62      612.64    157.05 o 
 -20   6   5     2564.99     2772.11    386.34 o 
 -18   6   5     1401.58     1247.93    247.86 o 
 -16   6   5      372.31      316.95    142.08 o 
 -14   6   5     1746.13     1707.09    302.41 o 
 -12   6   5     3133.48     3208.94    260.80 o 
 -10   6   5      365.34      385.53     95.58 o 
  -8   6   5     5749.77     5549.80    616.34 o 
  -6   6   5     3076.90     2692.23    250.96 o 
  -4   6   5      226.83      136.87     98.38 o 
  -2   6   5     7306.02     6697.09    638.71 o 
   0   6   5     3797.19     3285.28    831.55 o 
   2   6   5      302.35      399.57    135.86 o 
   4   6   5     3842.94     3548.87    840.12 o 
   6   6   5      262.48      205.54    247.74 o 
   8   6   5     2725.42     2309.80    879.24 o 
  10   6   5     2340.22     2236.48    514.90 o 
  12   6   5     4801.22     4490.22   1117.10 o 
  14   6   5      402.91      300.01    239.12 o 
  16   6   5     6047.16     7407.30    591.39 o 
  18   6   5     2243.39     2417.55    325.30 o 
 -11   7   5      103.15      209.83    105.50 o 
  -9   7   5      604.47      601.77    125.01 o 
  -7   7   5      577.41      740.14    139.05 o 
  -5   7   5       80.06       40.08     67.51 o 
  -3   7   5       99.68       76.51     70.21 o 
  -1   7   5      381.54      375.99    135.39 o 
   1   7   5      936.05      983.53    164.76 o 
   3   7   5     1642.18     1576.05    219.33 o 
   5   7   5     2040.25     1847.06    302.07 o 
   7   7   5      446.82      512.17    177.55 o 
   9   7   5     2477.75     2354.72    386.24 o 
  11   7   5     1283.66     1059.09    256.91 o 
  13   7   5      514.56      496.79    169.31 o 
 -30   0   6     2530.30     2534.37    317.28 o 
 -28   0   6     1260.40     1279.89    201.98 o 
 -26   0   6     4084.75     4550.14    365.33 o 
 -24   0   6     3550.47     3757.67    325.46 o 
 -22   0   6      455.28      559.73    114.45 o 
 -20   0   6     4592.22     4561.05    324.27 o 
 -18   0   6     9687.35    10629.11    492.09 o 
 -16   0   6     2505.68     2700.20    154.69 o 
 -14   0   6     5712.19     5863.80    172.81 o 
 -12   0   6    27054.25    28187.17    489.14 o 
 -10   0   6     1725.46     1878.98    164.34 o 
  -8   0   6    21727.06    20765.98    367.56 o 
  -6   0   6    30819.42    29688.06    762.88 o 
  -4   0   6      750.15      870.73     52.19 o 
  -2   0   6    49834.41    47757.38   1038.43 o 
   0   0   6    30948.77    31025.55    324.69 o 
   2   0   6     1566.23     1514.47     54.71 o 
   4   0   6    32186.82    29902.32    601.50 o 
   6   0   6    17153.92    15644.89    350.35 o 
   8   0   6     2597.26     2691.00     86.30 o 
  10   0   6    26087.14    26057.87    539.98 o 
  12   0   6    29006.39    28252.93    383.48 o 
  14   0   6       70.35       75.87     17.03 o 
  16   0   6     1726.08     1829.03     89.72 o 
  18   0   6    50639.69    50636.29    600.15 o 
  20   0   6     1702.05     1705.03    125.94 o 
  22   0   6     8562.35     9400.72    533.01 o 
  24   0   6     4825.32     4861.99    436.53 o 
  26   0   6     1346.12     1341.81    246.21 o 
  28   0   6     4707.93     4495.32    452.93 o 
 -29   1   6        3.03       -0.98     63.01 o 
 -27   1   6     2458.15     2990.87    296.09 o 
 -25   1   6     8669.50     8919.78    658.46 o 
 -23   1   6      757.31      752.73    106.67 o 
 -21   1   6     1906.70     1830.69    159.84 o 
 -19   1   6     8971.58     8647.85    347.63 o 
 -17   1   6      468.56      527.15     54.05 o 
 -15   1   6     7765.31     7304.82    151.91 o 
 -13   1   6     9354.70     9199.82    175.53 o 
 -11   1   6      646.31      691.14     46.37 o 
  -9   1   6    11199.70    11379.48    245.57 o 
  -7   1   6    10053.06    10207.44    185.02 o 
  -5   1   6     3761.17     4149.18    132.33 o 
  -3   1   6    15574.94    16220.39    250.22 o 
  -1   1   6    28378.09    27850.30    276.62 o 
   1   1   6     2504.01     2409.22     95.50 o 
   3   1   6    13902.38    14565.52    348.68 o 
   5   1   6    16347.11    15974.01    345.19 o 
   7   1   6     6532.03     6631.50    148.56 o 
   9   1   6     5922.18     5912.14    196.10 o 
  11   1   6    11961.38    11546.35    241.60 o 
  13   1   6      967.22      946.64     67.54 o 
  15   1   6    11277.28    11086.39    199.77 o 
  17   1   6      674.24      687.57     51.94 o 
  19   1   6      143.78      145.01     26.93 o 
  21   1   6      567.46      618.99     69.10 o 
  23   1   6     2856.64     2894.24    200.65 o 
  25   1   6     3455.42     3284.71    369.77 o 
  27   1   6      357.87      352.44     77.59 o 
  29   1   6     3731.36     3710.59    297.74 o 
 -28   2   6       11.95     -180.41    120.27 o 
 -26   2   6     1671.85     1763.22    248.65 o 
 -24   2   6      267.32      232.69     94.98 o 
 -22   2   6      255.90      310.65     93.94 o 
 -20   2   6        3.14       64.00     47.13 o 
 -18   2   6      393.57      267.80     47.18 o 
 -16   2   6     4038.10     4059.97    171.03 o 
 -14   2   6     1517.49     1410.45     83.62 o 
 -12   2   6       61.31       69.20     22.54 o 
 -10   2   6      873.91      872.43     58.71 o 
  -8   2   6      547.97      548.10     78.26 o 
  -6   2   6      499.78      469.20     52.90 o 
  -4   2   6      107.32      106.07     34.50 o 
  -2   2   6     2101.78     2210.79    174.39 o 
   0   2   6     1200.25     1336.15    135.55 o 
   2   2   6      259.24      317.46     70.12 o 
   4   2   6      454.91      306.97     75.10 o 
   6   2   6       58.01       29.84     34.99 o 
   8   2   6    10681.33    11455.26    210.55 o 
  10   2   6     1912.88     2039.84     86.51 o 
  12   2   6       52.51       76.86     20.83 o 
  14   2   6      553.70      621.90    137.57 o 
  16   2   6        1.51       -6.23     24.75 o 
  18   2   6     1586.66     1525.96    113.45 o 
  20   2   6      277.23      195.37     45.85 o 
  22   2   6      175.63      149.78     49.46 o 
  24   2   6       72.47        7.32     40.70 o 
  26   2   6       96.21      250.21    132.92 o 
  28   2   6      301.01      267.73     90.54 o 
 -27   3   6      616.06      760.57    174.40 o 
 -25   3   6     8108.00     8138.09    555.79 o 
 -23   3   6        4.02      161.74     87.49 o 
 -21   3   6     5238.21     4886.76    409.12 o 
 -19   3   6     4821.16     4717.12    267.98 o 
 -17   3   6        9.84        2.90     42.87 o 
 -15   3   6    20801.31    19674.07    332.44 o 
 -13   3   6      276.32      280.74     52.14 o 
 -11   3   6     1369.72     1278.53    106.71 o 
  -9   3   6    11506.57    11948.48    310.96 o 
  -7   3   6    14942.05    16111.49    566.15 o 
  -5   3   6      196.85      224.00     78.46 o 
  -3   3   6    11019.35    11417.62    491.45 o 
  -1   3   6    17052.48    18576.69    645.93 o 
   1   3   6      497.58      615.26    111.48 o 
   3   3   6    11838.19    12465.02    586.33 o 
   5   3   6    26958.44    27812.18    850.85 o 
   7   3   6      274.56      293.94     72.89 o 
   9   3   6     4413.42     4584.48    328.26 o 
  11   3   6    13560.66    13605.64    580.44 o 
  13   3   6     1161.37     1096.86    162.66 o 
  15   3   6     1600.27     1464.30    142.71 o 
  17   3   6     6331.31     6904.51    317.10 o 
  19   3   6     1432.56     1507.45    205.59 o 
  21   3   6      904.27      800.36     84.85 o 
  23   3   6     2787.17     3027.27    230.25 o 
  25   3   6      536.91      455.63    139.02 o 
  27   3   6      424.26      313.74    137.99 o 
 -24   4   6      302.67      462.86    163.08 o 
 -22   4   6       45.34      181.16     97.82 o 
 -20   4   6     5351.30     5636.65    313.81 o 
 -18   4   6     4004.05     4053.78    258.43 o 
 -16   4   6       87.81      263.09     79.77 o 
 -14   4   6     4575.26     4639.90    226.44 o 
 -12   4   6     9849.94     9715.66    465.66 o 
 -10   4   6      930.74      963.22    148.07 o 
  -8   4   6    18148.63    18224.25    694.22 o 
  -6   4   6     3895.90     4002.86    322.00 o 
  -4   4   6     2595.95     2897.92    273.86 o 
  -2   4   6    12482.74    12704.98    603.91 o 
   0   4   6    13247.76    13807.35    645.51 o 
   2   4   6      331.89      341.34    104.12 o 
   4   4   6    19191.59    19985.10    795.76 o 
   6   4   6    11297.66    12034.46    605.96 o 
   8   4   6      666.16      578.58    134.09 o 
  10   4   6    12448.56    13044.45    642.11 o 
  12   4   6     6107.19     6252.04    440.20 o 
  14   4   6      211.25      206.45     85.82 o 
  16   4   6     5581.45     6191.84    428.35 o 
  18   4   6    12456.03    13237.07    621.41 o 
  20   4   6      982.49      705.53    151.42 o 
  22   4   6     6478.72     7141.55    452.85 o 
  24   4   6     2509.00     2642.55    304.21 o 
  26   4   6      182.60       82.14     71.43 o 
 -21   5   6     1330.41     1398.77    237.10 o 
 -19   5   6      998.28     1003.89    133.33 o 
 -17   5   6       28.13      -90.12     63.65 o 
 -15   5   6     3282.60     2972.95    364.93 o 
 -13   5   6     1395.64     1237.05    185.41 o 
 -11   5   6      442.32      365.51     79.72 o 
  -9   5   6     1208.26     1082.80    270.39 o 
  -7   5   6     2021.78     1932.61    240.36 o 
  -5   5   6     2512.04     2362.88    281.14 o 
  -3   5   6     1247.25     1200.23    201.89 o 
  -1   5   6     2716.16     2875.28    320.26 o 
   1   5   6        4.87      -45.33     61.78 o 
   3   5   6      953.44      822.97    176.00 o 
   5   5   6     1026.44     1291.21    211.18 o 
   7   5   6        6.54       37.00     66.07 o 
   9   5   6      233.07       57.22     78.23 o 
  11   5   6     4880.05     5764.81    474.13 o 
  13   5   6       10.14       51.86     95.31 o 
  15   5   6      568.12      327.18    112.89 o 
  17   5   6      926.87     1173.02    213.04 o 
  19   5   6      227.49      254.57    106.69 o 
  21   5   6       11.51      -77.28     95.66 o 
 -18   6   6       89.49      131.71     89.57 o 
 -16   6   6        7.68      -27.95     84.97 o 
 -14   6   6       15.78      167.35    136.87 o 
 -12   6   6      469.76      343.88     80.41 o 
 -10   6   6        0.71       -9.27     76.65 o 
  -8   6   6      570.86      500.02    114.75 o 
  -6   6   6      349.98      244.24    212.61 o 
  -4   6   6        3.83      -66.51     68.33 o 
  -2   6   6      505.57      412.43    115.09 o 
   0   6   6      360.65      320.01    109.37 o 
   2   6   6        3.08      -48.66     66.81 o 
   4   6   6      519.66      432.66    138.66 o 
   6   6   6       35.09      115.49     86.05 o 
   8   6   6      638.23      732.83    189.91 o 
  10   6   6      402.00      300.47    134.22 o 
  12   6   6      464.67      406.53    155.27 o 
  14   6   6       23.39      -22.83     63.59 o 
  16   6   6       27.60      -41.96     97.01 o 
  18   6   6      775.04     1066.03    229.98 o 
 -11   7   6      181.75      289.24    141.46 o 
  -9   7   6     1423.59     1327.84    250.45 o 
  -7   7   6     3431.66     3578.96    409.79 o 
  -5   7   6       15.45       10.88    115.90 o 
  -3   7   6     2267.42     2040.96    243.67 o 
  -1   7   6     3695.55     3673.00    724.57 o 
   1   7   6      416.62      292.34    222.66 o 
   3   7   6     1532.73     1471.15    345.27 o 
   5   7   6     4543.24     3365.59    492.08 o 
   7   7   6      355.05      107.85    125.97 o 
   9   7   6      856.61      500.63    167.65 o 
  11   7   6     2577.91     1639.43    345.85 o 
 -29   1   7      166.63      283.45     94.10 o 
 -27   1   7     3965.85     4275.33    279.74 o 
 -25   1   7     2620.58     2867.48    222.48 o 
 -23   1   7       39.27       70.91    127.35 o 
 -21   1   7     3040.35     3130.53    213.10 o 
 -19   1   7    12673.27    12601.08    693.65 o 
 -17   1   7      799.44      760.93     67.67 o 
 -15   1   7    20061.11    20308.50    401.50 o 
 -13   1   7     2892.69     2759.18     98.24 o 
 -11   1   7      214.22      251.33     37.55 o 
  -9   1   7      977.80      857.48     65.24 o 
  -7   1   7     5776.04     5446.62    162.45 o 
  -5   1   7     1485.07     1617.17     60.95 o 
  -3   1   7     1654.91     1544.25     57.13 o 
  -1   1   7    22952.46    22631.21    250.06 o 
   1   1   7      901.15      905.51     43.11 o 
   3   1   7     4751.57     4381.01    156.72 o 
   5   1   7    19440.06    19328.21    372.93 o 
   7   1   7     8344.69     8768.07    190.23 o 
   9   1   7     7878.44     7665.06    316.62 o 
  11   1   7    15311.45    15542.86    438.25 o 
  13   1   7     1637.74     1737.55     97.64 o 
  15   1   7     1739.51     1650.05     82.62 o 
  17   1   7     2016.33     2153.27    111.82 o 
  19   1   7     9312.42     8962.76    241.08 o 
  21   1   7     2259.29     2250.55    190.70 o 
  23   1   7     4912.63     4865.60    307.92 o 
  25   1   7       61.35       93.43     48.45 o 
  27   1   7       26.77       13.76     76.22 o 
 -28   2   7     1511.86     1576.79    241.29 o 
 -26   2   7     7227.86     7357.22    530.22 o 
 -24   2   7     2841.92     2690.63    305.89 o 
 -22   2   7     5432.17     5581.67    418.55 o 
 -20   2   7     6673.43     6807.03    455.37 o 
 -18   2   7     1040.14      933.37    115.49 o 
 -16   2   7      109.00      152.37     34.41 o 
 -14   2   7    18614.63    19363.71    555.62 o 
 -12   2   7    10977.46    10967.81    214.88 o 
 -10   2   7     1137.41      942.55     65.84 o 
  -8   2   7    39223.25    37843.51   1047.24 o 
  -6   2   7    23075.49    23939.53    423.44 o 
  -4   2   7    46095.92    48233.38    556.00 o 
  -2   2   7    20834.60    20332.88    419.85 o 
   0   2   7     7976.93     7999.63    232.30 o 
   2   2   7    11300.54    12061.47    326.36 o 
   4   2   7    36410.08    38186.57    894.48 o 
   6   2   7     8840.50     9597.77    408.70 o 
   8   2   7     4804.85     4627.97    120.03 o 
  10   2   7    23811.21    23202.16    553.01 o 
  12   2   7    13459.54    13468.00    276.82 o 
  14   2   7      739.14      628.04     88.25 o 
  16   2   7    23426.56    23445.78    555.36 o 
  18   2   7     4916.77     4765.63    175.31 o 
  20   2   7      478.10      511.80     63.83 o 
  22   2   7     7285.55     6897.76    330.09 o 
  24   2   7     2550.51     2649.07    354.33 o 
  26   2   7      193.32      202.97    128.88 o 
 -25   3   7      924.89      907.27    197.39 o 
 -23   3   7       90.72      104.08     48.84 o 
 -21   3   7     3462.43     3461.63    337.78 o 
 -19   3   7     2711.43     2524.31    226.43 o 
 -17   3   7       13.79        3.61     22.51 o 
 -15   3   7     7339.09     6560.54    178.50 o 
 -13   3   7     1335.91     1188.35     98.91 o 
 -11   3   7      464.85      432.01     64.07 o 
  -9   3   7     2847.45     2605.65    120.33 o 
  -7   3   7      497.89      410.97     78.10 o 
  -5   3   7       52.39       88.52     51.69 o 
  -3   3   7      174.32       15.26     42.65 o 
  -1   3   7    12786.80    13103.56    538.28 o 
   1   3   7     1849.43     1971.21    205.05 o 
   3   3   7    10523.82    10622.54    391.95 o 
   5   3   7     6162.81     6102.77    374.07 o 
   7   3   7      283.40      203.95     68.64 o 
   9   3   7     1544.25     1651.23    189.99 o 
  11   3   7     4301.05     4228.10    313.21 o 
  13   3   7     1499.87     1539.93    186.40 o 
  15   3   7     3429.03     3594.60    231.82 o 
  17   3   7     1378.09     1455.31    148.47 o 
  19   3   7     1574.36     1186.53    132.81 o 
  21   3   7     1370.08     1252.01    113.64 o 
  23   3   7     2878.86     3018.73    231.53 o 
  25   3   7      879.18      743.59    202.92 o 
 -24   4   7       19.93      175.51     87.55 o 
 -22   4   7      184.49      337.81    119.76 o 
 -20   4   7      440.79      620.25    149.97 o 
 -18   4   7       38.48      -62.84     59.38 o 
 -16   4   7      232.06      110.46     51.49 o 
 -14   4   7     1744.83     1699.96    132.40 o 
 -12   4   7     1015.14      977.35    108.40 o 
 -10   4   7       15.49       34.00     34.94 o 
  -8   4   7       55.56        8.23     53.54 o 
  -6   4   7       35.15      161.95     76.70 o 
  -4   4   7       18.30       56.45     45.21 o 
  -2   4   7     2125.76     2466.87    262.88 o 
   0   4   7       82.14       -6.04     48.95 o 
   2   4   7     1443.23     1429.13    206.00 o 
   4   4   7     3263.31     3551.28    317.14 o 
   6   4   7       15.40       61.75     67.53 o 
   8   4   7        6.28       68.13     66.04 o 
  10   4   7      568.77      644.98    149.27 o 
  12   4   7      551.42      609.73    138.76 o 
  14   4   7      109.79      115.68     73.00 o 
  16   4   7       81.16      264.96    103.49 o 
  18   4   7      101.97       46.14     54.15 o 
  20   4   7        8.74      -16.13     41.57 o 
  22   4   7      139.18       96.69     60.97 o 
  24   4   7      858.14      877.30    173.34 o 
 -19   5   7     3844.99     3945.42    494.36 o 
 -17   5   7       87.70       63.34     59.66 o 
 -15   5   7     2024.15     1894.57    395.00 o 
 -13   5   7     4358.38     3898.40   1092.07 o 
 -11   5   7      244.35      273.20     93.65 o 
  -9   5   7     4766.38     5172.89    399.88 o 
  -7   5   7     6602.38     7345.30    495.10 o 
  -5   5   7      824.34      729.08    159.39 o 
  -3   5   7      148.08      199.13     96.62 o 
  -1   5   7     6469.62     6787.67    488.44 o 
   1   5   7     1804.27     2338.71    286.08 o 
   3   5   7     3815.62     4368.85    399.54 o 
   5   5   7     8045.42     9485.43    587.44 o 
   7   5   7      345.87      293.45    113.44 o 
   9   5   7     1787.16     1902.08    268.03 o 
  11   5   7     7405.74     7923.77    557.96 o 
  13   5   7     2474.98     2532.99    316.92 o 
  15   5   7     2163.27     2330.46    292.83 o 
  17   5   7     4025.41     4016.95    388.12 o 
  19   5   7     1076.71     1022.11    191.53 o 
  21   5   7      416.57      536.85    132.39 o 
 -18   6   7     1062.25     1072.81    253.88 o 
 -16   6   7       28.18       63.17     73.08 o 
 -14   6   7     8753.64     7457.49    664.74 o 
 -12   6   7      344.97      328.07     79.32 o 
 -10   6   7       33.27      -91.98     70.77 o 
  -8   6   7     7323.98     6780.99   1845.65 o 
  -6   6   7     3644.86     3110.65   1156.30 o 
  -4   6   7     1485.30     1860.18    286.94 o 
  -2   6   7    11263.76    11798.80    706.98 o 
   0   6   7     1822.02     2313.32    309.10 o 
   2   6   7      940.83     1048.69    206.33 o 
   4   6   7     6892.25     8458.05    614.19 o 
   6   6   7     3519.01     3923.70    421.51 o 
   8   6   7      304.05      400.50    141.89 o 
  10   6   7     4126.96     4764.42    462.05 o 
  12   6   7     2665.41     2810.30    353.67 o 
  14   6   7      497.18      539.85    156.81 o 
  16   6   7     1898.40     1973.73    294.53 o 
 -11   7   7      794.75      652.34    174.62 o 
  -9   7   7      134.58      167.54    101.60 o 
  -7   7   7     1478.82     2016.09    300.31 o 
  -5   7   7        2.87      183.96    129.81 o 
  -3   7   7      329.59      439.13    143.66 o 
  -1   7   7      386.33      763.97    211.86 o 
   1   7   7        9.03       35.69    163.62 o 
   3   7   7      121.98      307.69    152.38 o 
 -28   0   8     5375.51     5698.59    453.21 o 
 -26   0   8     5750.81     6531.12    465.03 o 
 -24   0   8     3228.46     3362.97    316.64 o 
 -22   0   8     6160.02     6980.88    439.15 o 
 -20   0   8    20287.19    22168.19    787.06 o 
 -18   0   8     1233.21     1345.84    179.20 o 
 -16   0   8    11695.42    11992.29    513.10 o 
 -14   0   8    20020.39    20760.27    552.43 o 
 -12   0   8     1169.10     1233.84    162.00 o 
 -10   0   8     1980.73     1885.98    116.89 o 
  -8   0   8    39794.19    39551.70    911.15 o 
  -6   0   8    12185.98    12629.73    480.77 o 
  -4   0   8    10043.61     9731.69    249.53 o 
  -2   0   8    21680.69    21466.30    395.30 o 
   0   0   8     9678.20    10104.69    182.91 o 
   2   0   8     1678.85     1769.44    107.29 o 
   4   0   8    58515.02    59423.37    587.63 o 
   6   0   8      155.23      152.89     20.18 o 
   8   0   8     8677.41     8453.93    266.12 o 
  10   0   8    11063.71    10637.02    193.29 o 
  12   0   8     4308.06     4285.96    123.93 o 
  14   0   8      128.76      130.52     25.06 o 
  16   0   8    15808.01    16332.68    307.06 o 
  18   0   8    14752.34    14744.74    664.67 o 
  20   0   8       52.62      -60.43     80.25 o 
  22   0   8     7136.47     6749.76    505.17 o 
  24   0   8     4720.42     4233.73    419.93 o 
  26   0   8      123.08      240.60    125.94 o 
  28   0   8     1157.54     1040.18    225.33 o 
 -27   1   8     1558.00     1670.60    173.45 o 
 -25   1   8     1374.21     1565.05    159.99 o 
 -23   1   8      892.20      844.16    122.22 o 
 -21   1   8     2478.25     2315.11    189.33 o 
 -19   1   8     4313.88     4530.90    254.99 o 
 -17   1   8      278.67      285.29     46.99 o 
 -15   1   8     4348.58     4236.71    157.40 o 
 -13   1   8    11048.82    10924.82    254.57 o 
 -11   1   8      428.80      371.24     48.49 o 
  -9   1   8     5960.53     5896.87    177.85 o 
  -7   1   8     2260.14     1925.27    100.83 o 
  -5   1   8     5895.20     5953.27    132.01 o 
  -3   1   8    33781.21    35021.77    383.05 o 
  -1   1   8      327.31      247.00     29.02 o 
   1   1   8       43.82       34.46     10.28 o 
   3   1   8     8486.32     8108.55    230.31 o 
   5   1   8    12319.29    10864.57    515.90 o 
   7   1   8     5513.27     5833.71    162.24 o 
   9   1   8    12433.00    12351.56    248.94 o 
  11   1   8    17708.88    17747.74    309.40 o 
  13   1   8      212.28      223.22     41.02 o 
  15   1   8     8063.54     7846.00    173.33 o 
  17   1   8     4902.57     4837.57    139.11 o 
  19   1   8        9.04       41.74     25.53 o 
  21   1   8     2383.69     2584.31    313.15 o 
  23   1   8     5219.54     5197.57    426.36 o 
  25   1   8       17.72       95.15     58.50 o 
  27   1   8     1899.01     1836.24    217.29 o 
 -26   2   8      245.49      107.61     81.89 o 
 -24   2   8      300.85      434.00    153.92 o 
 -22   2   8      156.63      178.98     83.69 o 
 -20   2   8     1172.63     1073.09    173.56 o 
 -18   2   8      191.71      277.59    101.42 o 
 -16   2   8      591.37      473.94     68.50 o 
 -14   2   8       11.04       -6.77     19.92 o 
 -12   2   8      496.80      448.77     40.05 o 
 -10   2   8     1505.17     1199.83    177.69 o 
  -8   2   8       56.41       35.74     26.79 o 
  -6   2   8     4523.33     4495.20    126.76 o 
  -4   2   8     4938.56     4794.49    149.77 o 
  -2   2   8       39.74       42.91     58.27 o 
   0   2   8      264.55      267.82     28.29 o 
   2   2   8      278.31      261.68     25.03 o 
   4   2   8      172.26      188.73     23.22 o 
   6   2   8     1068.97     1019.87    127.70 o 
   8   2   8      154.71      162.49     54.63 o 
  10   2   8      625.29      621.80    106.85 o 
  12   2   8      253.97      225.97     75.34 o 
  14   2   8      584.26      424.21     66.03 o 
  16   2   8       24.82      111.16     50.20 o 
  18   2   8      458.02      468.02     64.89 o 
  20   2   8       72.16       28.66     21.32 o 
  22   2   8       72.91     -105.81     89.61 o 
  24   2   8       14.91       35.87     89.20 o 
  26   2   8      177.95      194.00    120.29 o 
 -25   3   8     2470.16     2410.53    300.79 o 
 -23   3   8       23.54       -0.96     60.84 o 
 -21   3   8     1695.51     1771.87    249.71 o 
 -19   3   8     3174.16     2264.19    584.97 o 
 -17   3   8      141.90      138.70     33.16 o 
 -15   3   8     4114.94     4029.79    194.71 o 
 -13   3   8    13536.13    12871.47    351.25 o 
 -11   3   8      999.31     1015.97    168.13 o 
  -9   3   8     9838.44    10009.35    251.58 o 
  -7   3   8     3263.14     3120.41    163.76 o 
  -5   3   8      434.05      470.39     91.61 o 
  -3   3   8     3862.08     3793.51    272.14 o 
  -1   3   8     6122.45     5565.72    271.09 o 
   1   3   8      468.68      559.71    110.28 o 
   3   3   8     1534.16     1434.89    119.86 o 
   5   3   8    26505.46    27131.41    818.65 o 
   7   3   8     1354.10     1463.33    175.94 o 
   9   3   8    10188.13    10420.25    497.57 o 
  11   3   8    14346.06    14794.99    605.76 o 
  13   3   8      103.71      -75.32     73.76 o 
  15   3   8     9955.22    10077.62    487.68 o 
  17   3   8     6616.22     6565.64    316.37 o 
  19   3   8      455.48      452.02     86.65 o 
  21   3   8     1856.91     1724.34    168.94 o 
  23   3   8     3388.50     3585.98    427.74 o 
  25   3   8      990.64      967.45    247.93 o 
 -22   4   8     5548.86     5442.14    462.25 o 
 -20   4   8     7606.41     8007.50    540.64 o 
 -18   4   8      582.11      457.06    109.94 o 
 -16   4   8     3122.32     2969.08    297.64 o 
 -14   4   8     7809.46     8098.48    299.79 o 
 -12   4   8     2969.91     2948.95    178.44 o 
 -10   4   8     2328.24     2099.30    161.25 o 
  -8   4   8     5829.87     5811.94    384.38 o 
  -6   4   8     6612.81     6257.41    397.77 o 
  -4   4   8     5459.65     5380.78    375.72 o 
  -2   4   8    15224.46    16636.37    703.13 o 
   0   4   8     3282.36     3863.79    330.20 o 
   2   4   8    11124.97    11627.90    383.62 o 
   4   4   8    16288.73    16806.69    716.76 o 
   6   4   8       76.01       28.29     44.81 o 
   8   4   8       41.38      -24.95     65.65 o 
  10   4   8     7636.43     7518.10    480.98 o 
  12   4   8     6659.67     6277.77    437.28 o 
  14   4   8      173.09      328.02     97.93 o 
  16   4   8     6640.49     6752.25    457.25 o 
  18   4   8     2738.44     3150.47    309.50 o 
  20   4   8       85.82      142.40     92.37 o 
  22   4   8     3665.22     3860.84    339.77 o 
 -19   5   8     1073.83     1149.43    157.56 o 
 -17   5   8        4.13      -77.29     60.10 o 
 -15   5   8     1680.20     1496.86    348.79 o 
 -13   5   8     1872.64     1845.64    177.79 o 
 -11   5   8      138.26       27.98     51.19 o 
  -9   5   8     2751.69     2773.10    289.32 o 
  -7   5   8     3857.34     3610.15    331.23 o 
  -5   5   8        0.00       60.48     67.31 o 
  -3   5   8     1869.07     2132.12    250.59 o 
  -1   5   8     2630.43     2996.60    328.05 o 
   1   5   8      979.18      919.92    178.13 o 
   3   5   8      305.63      399.61    140.46 o 
   5   5   8     6306.79     6740.45    504.36 o 
   7   5   8      262.58      332.37    129.10 o 
   9   5   8     2422.22     2871.92    322.73 o 
  11   5   8     2716.50     3038.47    331.93 o 
  13   5   8       30.58       17.17     58.88 o 
  15   5   8      930.59      985.99    205.81 o 
  17   5   8     1740.44     1792.44    250.26 o 
  19   5   8      180.86      164.90    115.53 o 
  21   5   8      404.74      393.52    137.57 o 
 -18   6   8       87.06      116.74     75.67 o 
 -16   6   8       29.14     -117.25    119.57 o 
 -14   6   8     1440.08     1721.78    198.38 o 
 -12   6   8       17.55      -53.13     80.17 o 
 -10   6   8        3.60      -24.93     56.19 o 
  -8   6   8      534.75      282.12    210.90 o 
  -6   6   8      736.16      659.97    191.42 o 
  -4   6   8       27.73      175.40     55.22 o 
  -2   6   8      294.90      365.74    136.52 o 
   0   6   8      670.27      566.36    139.35 o 
   2   6   8      265.54      803.29    213.54 o 
   4   6   8      316.81      278.26    123.64 o 
   6   6   8        6.09       73.35    101.18 o 
   8   6   8        4.49       82.40     99.76 o 
  10   6   8      774.38      753.73    203.52 o 
  12   6   8      688.54      965.20    221.43 o 
  14   6   8      165.03      375.07    166.28 o 
  -9   7   8     2531.43     3151.22    389.74 o 
  -7   7   8      938.44     1026.33    192.15 o 
  -5   7   8       67.98      167.35    103.28 o 
 -27   1   9     2247.29     2348.38    208.15 o 
 -25   1   9      874.50     1089.68    144.79 o 
 -23   1   9       60.73        4.33     67.94 o 
 -21   1   9     8840.91     8825.00    457.64 o 
 -19   1   9     5031.54     4667.47    277.50 o 
 -17   1   9     1299.93     1374.91    141.66 o 
 -15   1   9    12957.23    13263.61    337.53 o 
 -13   1   9     9661.77     9460.31    316.19 o 
 -11   1   9       14.87       16.68     24.77 o 
  -9   1   9    24598.63    24700.14    407.04 o 
  -7   1   9    17303.27    18025.57    263.25 o 
  -5   1   9     1858.29     1880.02     90.08 o 
  -3   1   9    18722.04    18990.29    321.22 o 
  -1   1   9     4694.65     4781.57    142.14 o 
   1   1   9        2.55        3.74     10.92 o 
   3   1   9     7619.50     7323.16    240.65 o 
   5   1   9    18625.16    19188.54    581.50 o 
   7   1   9     1546.01     1733.54     94.42 o 
   9   1   9     6372.93     6173.40    182.52 o 
  11   1   9    10576.93    10617.17    337.96 o 
  13   1   9      681.83      655.58     59.88 o 
  15   1   9    15245.85    15376.42    254.83 o 
  17   1   9     5604.71     5617.14    151.78 o 
  19   1   9        8.52       28.51     26.77 o 
  21   1   9     3431.59     3187.97    250.31 o 
  23   1   9     2109.64     1834.61    198.10 o 
  25   1   9      592.91      618.15    245.62 o 
  27   1   9      557.63      792.47    210.81 o 
 -26   2   9     1578.34     1778.80    265.76 o 
 -24   2   9      877.46      906.18    191.87 o 
 -22   2   9     6650.50     6737.06    469.48 o 
 -20   2   9     5226.39     5125.95    399.88 o 
 -18   2   9       52.21      187.29     93.22 o 
 -16   2   9     1392.58     1382.69    118.06 o 
 -14   2   9    12425.01    12680.52    409.54 o 
 -12   2   9     1304.01     1239.99    108.27 o 
 -10   2   9     3401.84     3308.23    171.36 o 
  -8   2   9    12594.34    11330.35    823.41 o 
  -6   2   9     2636.00     2571.62    118.64 o 
  -4   2   9      574.47      686.36     56.67 o 
  -2   2   9    27236.05    27240.29    606.84 o 
   0   2   9     8162.11     7944.25    176.37 o 
   2   2   9     5661.22     5791.65    130.08 o 
   4   2   9    15201.17    14694.02    223.50 o 
   6   2   9     5859.09     5884.09    218.78 o 
   8   2   9     9359.89     9172.11    291.13 o 
  10   2   9    10140.10     9876.45    712.53 o 
  12   2   9     1513.77     1544.06    129.15 o 
  14   2   9      235.71      304.76     69.21 o 
  16   2   9    16731.49    15718.93    452.25 o 
  18   2   9     4555.71     4660.21    190.56 o 
  20   2   9      314.40      437.79    124.84 o 
  22   2   9    10571.66    10540.77    483.92 o 
  24   2   9     5413.84     5378.49    357.87 o 
  26   2   9      685.25      812.44    153.04 o 
 -25   3   9       91.91      110.06     82.01 o 
 -23   3   9       15.45       25.01     53.56 o 
 -21   3   9     2398.31     2045.55    274.90 o 
 -19   3   9     2299.30     2088.10    255.58 o 
 -17   3   9      115.01       97.79     56.64 o 
 -15   3   9     9772.13     9794.53    322.04 o 
 -13   3   9     2534.33     2333.02    311.39 o 
 -11   3   9      481.28      458.52     46.84 o 
  -9   3   9     3616.25     3837.16    153.47 o 
  -7   3   9     5092.68     4992.99    208.87 o 
  -5   3   9      127.94      167.67     40.12 o 
  -3   3   9     9429.15    10022.46    389.08 o 
  -1   3   9     2566.29     2181.94    238.61 o 
   1   3   9     3102.70     2989.50    131.35 o 
   3   3   9      760.03      756.47    112.23 o 
   5   3   9     4594.37     5018.42    344.01 o 
   7   3   9      556.37      523.21    110.00 o 
   9   3   9     5934.03     6092.80    374.31 o 
  11   3   9     6800.87     6670.14    389.02 o 
  13   3   9      372.71      289.67     91.61 o 
  15   3   9     4153.13     4041.85    310.93 o 
  17   3   9      315.86      422.63    111.66 o 
  19   3   9       94.37        7.20     91.73 o 
  21   3   9     1708.14     1757.33    315.68 o 
  23   3   9     1277.73     1321.34    275.63 o 
 -22   4   9       15.92       80.96     69.88 o 
 -20   4   9      108.54      -77.02    103.15 o 
 -18   4   9       68.87      -38.28     74.28 o 
 -16   4   9      136.33       96.09     88.38 o 
 -14   4   9      993.24      798.55    105.19 o 
 -12   4   9        2.46      -48.18     36.65 o 
 -10   4   9       16.37       37.02     38.12 o 
  -8   4   9       11.18       25.84     30.71 o 
  -6   4   9      502.04      439.23    113.65 o 
  -4   4   9        7.14       90.20     65.16 o 
  -2   4   9        7.28      -11.69     51.45 o 
   0   4   9       13.11       58.79     68.72 o 
   2   4   9      219.78      220.88     52.37 o 
   4   4   9     1220.46     1075.98    175.35 o 
   6   4   9     2797.30     2906.03    283.54 o 
   8   4   9     1623.28     1493.67    204.28 o 
  10   4   9      379.82      281.90    108.38 o 
  12   4   9       33.92        9.48     48.70 o 
  14   4   9      364.75      334.09    110.65 o 
  16   4   9       18.97      111.14     64.00 o 
  18   4   9       56.83      -38.38     58.97 o 
  20   4   9        1.06       49.12     50.13 o 
  22   4   9      227.72      105.61     66.89 o 
 -19   5   9     2311.55     1818.54    440.03 o 
 -17   5   9      588.60      658.20    123.09 o 
 -15   5   9     4236.87     3403.70   1946.23 o 
 -13   5   9     4583.88     4623.82    253.46 o 
 -11   5   9      523.71      547.91    104.29 o 
  -9   5   9     7231.90     7293.90    451.32 o 
  -7   5   9     5201.42     4918.25    397.69 o 
  -5   5   9      184.26      183.49    113.11 o 
  -3   5   9    11102.39    11636.68    618.94 o 
  -1   5   9     4609.60     5006.75    422.53 o 
   1   5   9      127.82      101.90     79.67 o 
   3   5   9     4126.36     4441.52    385.99 o 
   5   5   9     3163.68     3385.66    350.64 o 
   7   5   9      327.57      405.33    139.74 o 
   9   5   9     1538.74     1835.54    259.96 o 
  11   5   9     5143.15     5278.02    447.06 o 
  13   5   9      184.09       93.03     79.63 o 
  15   5   9     8083.16     8192.59    549.67 o 
  17   5   9     3028.19     3473.48    365.33 o 
  19   5   9       37.08       68.26     66.44 o 
  21   5   9     2028.85     2207.80    284.19 o 
 -16   6   9      765.46      126.72    108.35 o 
 -14   6   9     5009.29     5368.98   1235.91 o 
 -12   6   9      646.42      651.54    100.38 o 
 -10   6   9     1504.55     1701.20    256.29 o 
  -8   6   9     3780.08     3815.47    378.47 o 
  -6   6   9      307.15      312.27     97.53 o 
  -4   6   9      602.75      632.58    158.44 o 
  -2   6   9     3715.04     4327.06    427.25 o 
   0   6   9     2206.14     2690.27    339.80 o 
   2   6   9     2008.93     2165.43    309.28 o 
   4   6   9     4042.31     4671.08    460.41 o 
   6   6   9     7308.31     7986.77    592.60 o 
   8   6   9     5538.71     5712.72    499.90 o 
  10   6   9     2914.67     3097.47    372.84 o 
  12   6   9     1934.53     1965.21    296.48 o 
 -26   0  10    11035.76    10806.78    626.85 o 
 -24   0  10       13.79      -73.40     55.87 o 
 -22   0  10     6491.87     6374.92    442.73 o 
 -20   0  10     6606.76     7001.75    452.15 o 
 -18   0  10      434.81      522.59    131.23 o 
 -16   0  10     1167.43     1153.03    113.07 o 
 -14   0  10    20566.79    21139.13    496.25 o 
 -12   0  10     1113.68     1032.74     96.61 o 
 -10   0  10    17130.23    16674.54    401.03 o 
  -8   0  10    35526.48    35161.75    697.59 o 
  -6   0  10      797.04      728.09     74.85 o 
  -4   0  10    10145.06     9917.46    339.19 o 
  -2   0  10    44089.50    44017.98    980.80 o 
   0   0  10    16627.18    16979.35    311.63 o 
   2   0  10    18581.13    18981.25    552.10 o 
   4   0  10    25936.11    24967.39    345.26 o 
   6   0  10     6498.97     6458.81    131.40 o 
   8   0  10     9862.73     9469.33    609.33 o 
  10   0  10    20953.59    20422.85    474.92 o 
  12   0  10     4846.27     4380.73    215.34 o 
  14   0  10    12249.83    12473.12    374.61 o 
  16   0  10    32142.87    31037.01   1184.12 o 
  18   0  10      849.10      807.84     95.98 o 
  20   0  10     2105.73     1982.56    279.71 o 
  22   0  10     6059.44     5870.90    499.45 o 
  24   0  10     8492.33     8923.38    648.02 o 
  26   0  10     1042.63     1053.22    237.76 o 
 -25   1  10       25.81       33.63    115.92 o 
 -23   1  10       21.69        1.24     40.37 o 
 -21   1  10     2855.21     2880.07    213.66 o 
 -19   1  10     5000.15     5041.80    271.94 o 
 -17   1  10     5817.12     5923.03    341.90 o 
 -15   1  10     5164.27     4947.74    184.75 o 
 -13   1  10     3534.67     3408.28    151.74 o 
 -11   1  10     1143.64     1143.71     91.47 o 
  -9   1  10     7561.74     7709.12    219.78 o 
  -7   1  10     3180.54     3256.12    140.31 o 
  -5   1  10       89.53      121.96     20.11 o 
  -3   1  10     7161.44     7115.65    148.82 o 
  -1   1  10     2718.89     2671.31    158.74 o 
   1   1  10      287.14      244.74     29.41 o 
   3   1  10     5787.54     5913.73    222.46 o 
   5   1  10     4708.25     4783.40    209.71 o 
   7   1  10      325.80      366.41     45.39 o 
   9   1  10     4130.13     3897.72    204.92 o 
  11   1  10     4257.49     4213.16    190.39 o 
  13   1  10      277.87      257.17     41.43 o 
  15   1  10      297.10      281.92     47.31 o 
  17   1  10    11986.26    12184.48    284.29 o 
  19   1  10        5.93      -15.02     33.41 o 
  21   1  10     2470.50     2628.39    232.76 o 
  23   1  10     3057.00     3038.60    260.98 o 
  25   1  10      449.65      624.94    131.45 o 
 -24   2  10      318.25      473.65    142.31 o 
 -22   2  10      906.42      899.02    161.74 o 
 -20   2  10       11.07       75.57     90.81 o 
 -18   2  10        0.73       26.78     63.42 o 
 -16   2  10     2480.71     2436.15    157.64 o 
 -14   2  10       11.10       -2.12     27.97 o 
 -12   2  10      179.23      202.19     48.40 o 
 -10   2  10      726.32      713.95     84.69 o 
  -8   2  10        8.81      -35.91     23.94 o 
  -6   2  10      209.84      207.02     41.39 o 
  -4   2  10      169.87      212.89     43.37 o 
  -2   2  10      280.50      287.67     47.60 o 
   0   2  10      275.59      291.66     42.81 o 
   2   2  10      976.48      905.50     51.63 o 
   4   2  10     1595.58     1324.35     72.05 o 
   6   2  10      240.82      199.21     43.33 o 
   8   2  10      543.23      526.71     73.07 o 
  10   2  10      166.42      140.27     35.17 o 
  12   2  10       38.56       14.84     35.54 o 
  14   2  10       75.30      104.60     38.42 o 
  16   2  10      280.32      365.92     58.93 o 
  18   2  10       96.58       31.57     34.22 o 
  20   2  10        1.15       14.18     49.55 o 
  22   2  10      124.35      152.98     82.26 o 
  24   2  10      215.83      169.69     81.12 o 
 -23   3  10       35.05     -193.75    129.17 o 
 -21   3  10     1858.93     1906.00    259.26 o 
 -19   3  10     2698.15     2600.29    292.35 o 
 -17   3  10     1311.91     1135.45    190.69 o 
 -15   3  10     1119.42     1209.18    116.90 o 
 -13   3  10     7054.62     6613.88    271.00 o 
 -11   3  10     2024.47     1994.42    120.21 o 
  -9   3  10    12643.41    12083.74    249.21 o 
  -7   3  10     2719.27     2619.89    154.86 o 
  -5   3  10      909.56      790.75     85.35 o 
  -3   3  10     8362.36     8708.80    405.57 o 
  -1   3  10     4459.60     4621.58    208.71 o 
   1   3  10      189.71      211.74     29.03 o 
   3   3  10     3650.35     3642.34    113.19 o 
   5   3  10      788.66      723.82     52.15 o 
   7   3  10     2337.43     2239.91    151.93 o 
   9   3  10     4175.40     4238.96    317.87 o 
  11   3  10     1726.89     1853.43    212.08 o 
  13   3  10       32.46      -25.04     59.46 o 
  15   3  10     3061.07     3298.52    299.87 o 
  17   3  10     4464.88     4113.60    286.33 o 
  19   3  10      102.13      113.23     69.12 o 
  21   3  10     4748.19     4953.92    540.93 o 
  23   3  10     1114.64      927.80    221.17 o 
 -22   4  10     3403.10     3472.78    378.35 o 
 -20   4  10     3708.52     3787.18    379.53 o 
 -18   4  10      238.06      169.28     89.10 o 
 -16   4  10     8636.47     8258.53    426.01 o 
 -14   4  10     4701.61     4986.18    240.47 o 
 -12   4  10      696.24      712.77     94.16 o 
 -10   4  10     3010.50     2860.64    402.27 o 
  -8   4  10     8762.75     9066.05    322.35 o 
  -6   4  10     6340.90     6292.02    264.28 o 
  -4   4  10     5686.59     5885.77    250.07 o 
  -2   4  10    15142.74    15636.42    664.33 o 
   0   4  10     1005.41     1018.66    170.28 o 
   2   4  10     4921.78     5240.81    520.24 o 
   4   4  10    13621.52    15028.76    664.66 o 
   6   4  10     3301.84     3378.52    312.90 o 
   8   4  10     7812.63     8340.38    503.40 o 
  10   4  10    14089.47    14784.00    674.65 o 
  12   4  10      261.95      292.93     94.64 o 
  14   4  10     1281.29     1031.50    182.94 o 
  16   4  10     8402.75     8388.09    504.04 o 
  18   4  10      527.80      716.03    153.96 o 
  20   4  10     1042.78      949.41    177.12 o 
 -17   5  10      196.72      191.31    119.13 o 
 -15   5  10     1013.03      988.87    190.33 o 
 -13   5  10     1106.32      862.70    106.48 o 
 -11   5  10     1097.34     1026.68    123.87 o 
  -9   5  10     2350.17     2480.21    181.81 o 
  -7   5  10      376.75      446.67    127.06 o 
  -5   5  10     1155.04      975.25    183.08 o 
  -3   5  10     1683.69     1734.57    246.87 o 
  -1   5  10     1331.35     1281.38    217.15 o 
   1   5  10       85.10       91.81     53.11 o 
   3   5  10     2612.74     2649.20    313.10 o 
   5   5  10      810.14      840.54    164.40 o 
   7   5  10       24.74      117.28     74.81 o 
   9   5  10     2267.37     2192.67    281.19 o 
  11   5  10      584.02      483.69    140.36 o 
  13   5  10       73.83      105.70     96.29 o 
  15   5  10     1460.58     1522.60    243.89 o 
  17   5  10     1388.93     1305.95    229.29 o 
  19   5  10       20.71        8.95     59.38 o 
 -14   6  10      238.13      101.12     63.38 o 
 -12   6  10      329.69      221.02    135.33 o 
 -10   6  10      128.01      163.52     58.24 o 
  -8   6  10     1068.86     1107.17    200.25 o 
  -6   6  10      136.96      266.90    117.64 o 
  -4   6  10      784.60      725.00    177.13 o 
  -2   6  10     1091.76     1067.89    220.57 o 
   0   6  10      132.79      202.41    107.10 o 
   2   6  10        8.42       91.98    120.17 o 
   4   6  10      224.39       24.03     76.20 o 
   6   6  10     1364.92     1427.47    245.69 o 
   8   6  10     1025.56      872.22    202.37 o 
 -25   1  11      307.81      241.99     71.00 o 
 -23   1  11     1761.61     1808.21    180.03 o 
 -21   1  11     1301.45     1403.05    150.94 o 
 -19   1  11       28.58       54.47     54.65 o 
 -17   1  11      185.32      155.27     34.08 o 
 -15   1  11     2572.03     2695.34    140.63 o 
 -13   1  11     3757.21     3811.03    158.84 o 
 -11   1  11     1995.15     1837.58    124.62 o 
  -9   1  11    10072.02    10377.94    276.15 o 
  -7   1  11     5032.34     5111.76    139.34 o 
  -5   1  11     2202.71     2387.04    128.50 o 
  -3   1  11    17756.23    17795.32    269.62 o 
  -1   1  11     6414.94     6609.79    171.22 o 
   1   1  11     2933.64     3104.75    162.32 o 
   3   1  11     7579.42     7148.23    239.58 o 
   5   1  11     5283.92     4618.79    269.74 o 
   7   1  11      140.86      149.04     39.07 o 
   9   1  11     8506.73     8289.71    235.45 o 
  11   1  11    10498.48    10205.35    267.52 o 
  13   1  11      662.14      762.25     87.61 o 
  15   1  11     5470.02     5473.77    194.50 o 
  17   1  11     5812.24     6086.05    205.42 o 
  19   1  11      368.17      272.68     56.57 o 
  21   1  11     5638.32     5584.93    355.44 o 
  23   1  11     2531.28     2417.58    237.89 o 
  25   1  11        0.31        3.18     55.56 o 
 -24   2  11      347.71      345.84    120.90 o 
 -22   2  11     3569.49     4359.69    384.55 o 
 -20   2  11     8315.35     8072.16    506.31 o 
 -18   2  11     1869.33     1793.30    225.48 o 
 -16   2  11    21079.29    21380.90    491.26 o 
 -14   2  11     5161.06     5281.66    241.06 o 
 -12   2  11      211.68      191.87     44.86 o 
 -10   2  11     9876.69    10050.53    330.61 o 
  -8   2  11    14461.16    14905.55    387.21 o 
  -6   2  11     1362.83     1342.48     96.45 o 
  -4   2  11     1416.83     1346.47    102.17 o 
  -2   2  11    27208.02    26720.01    485.80 o 
   0   2  11     4045.70     4125.96    432.44 o 
   2   2  11    14293.29    14428.62    220.73 o 
   4   2  11    17536.02    17357.80    555.67 o 
   6   2  11      815.04      818.86     83.94 o 
   8   2  11     6334.85     6345.68    287.79 o 
  10   2  11     7713.38     7319.53    356.64 o 
  12   2  11     1064.35     1015.98    111.58 o 
  14   2  11     6207.94     6082.04    238.18 o 
  16   2  11     1703.16     1864.37    140.59 o 
  18   2  11     1531.94     1290.41    115.03 o 
  20   2  11     2339.31     2372.18    166.25 o 
  22   2  11     3541.82     3439.21    283.21 o 
  24   2  11      493.50      479.70    148.89 o 
 -23   3  11      489.42      565.13    148.72 o 
 -21   3  11     1192.90     1273.86    215.25 o 
 -19   3  11      298.30      136.83     58.23 o 
 -17   3  11     1155.13     1264.30    203.55 o 
 -15   3  11      432.66      286.32     84.02 o 
 -13   3  11     2225.16     2069.84    132.45 o 
 -11   3  11      195.95      100.62     28.88 o 
  -9   3  11     5573.23     5583.63    240.29 o 
  -7   3  11     8699.11     9119.20    297.40 o 
  -5   3  11     4063.73     3907.97    159.81 o 
  -3   3  11     4166.29     4398.94    160.83 o 
  -1   3  11      584.81      651.04     75.43 o 
   1   3  11       80.86      133.44     32.28 o 
   3   3  11     1319.04     1380.61    124.50 o 
   5   3  11     6438.30     6486.67    243.39 o 
   7   3  11      356.23      338.45     59.94 o 
   9   3  11     4420.40     4502.72    224.88 o 
  11   3  11     2311.96     2362.32    134.45 o 
  13   3  11       77.58       26.63     32.35 o 
  15   3  11     2025.58     2040.97    160.51 o 
  17   3  11     5169.25     4929.84    258.47 o 
  19   3  11      160.41       72.83     48.32 o 
  21   3  11     3022.72     3065.51    345.80 o 
  23   3  11      214.90      278.36    132.68 o 
 -20   4  11      271.29      227.23    106.35 o 
 -18   4  11        0.25     -153.48    103.64 o 
 -16   4  11      337.26      219.53     67.21 o 
 -14   4  11       78.80        8.92     41.40 o 
 -12   4  11      493.56      317.84     48.94 o 
 -10   4  11        5.80       52.41     55.68 o 
  -8   4  11     3056.95     2629.55    168.51 o 
  -6   4  11       24.92       35.84     80.29 o 
  -4   4  11      290.19      273.12    111.10 o 
  -2   4  11       94.26       91.47     35.17 o 
   0   4  11      217.56      272.07     56.29 o 
   2   4  11        5.43        5.99     52.48 o 
   4   4  11      189.40       79.85     47.10 o 
   6   4  11      516.72      473.93    120.75 o 
   8   4  11       32.38      -76.06     55.97 o 
  10   4  11       87.01      112.01     65.85 o 
  12   4  11       69.97       19.50     66.42 o 
  14   4  11      235.84      194.13     83.31 o 
  16   4  11      205.92      145.69    105.71 o 
  18   4  11        7.40       17.16     55.59 o 
  20   4  11        1.11        4.52     48.20 o 
 -17   5  11       20.13      -77.55     69.80 o 
 -15   5  11     3113.25     3111.20    322.91 o 
 -13   5  11      318.86      170.84     74.79 o 
 -11   5  11      271.57      303.10    154.55 o 
  -9   5  11     6851.85     7058.36    524.41 o 
  -7   5  11      496.51      569.38     91.31 o 
  -5   5  11      375.98      443.33     76.54 o 
  -3   5  11     9138.17     9344.29    563.90 o 
  -1   5  11     2003.40     2111.56    267.20 o 
   1   5  11       25.27       -3.63     37.15 o 
   3   5  11     6016.77     6269.94    470.92 o 
   5   5  11     4337.19     4763.69    413.64 o 
   7   5  11       14.56       11.48     54.82 o 
   9   5  11     3609.64     3635.71    359.89 o 
  11   5  11     2589.47     2447.87    302.40 o 
  13   5  11      250.47      178.37     59.04 o 
  15   5  11     1831.45     1671.70    255.25 o 
  17   5  11     3042.66     2856.91    327.04 o 
 -12   6  11       15.73       59.20     62.19 o 
 -10   6  11     1867.72     1789.43    172.01 o 
  -8   6  11     4646.46     4963.00    288.64 o 
  -6   6  11        2.88       91.63     76.81 o 
  -4   6  11     1481.90     1428.92    243.83 o 
  -2   6  11     4755.11     5277.61    458.65 o 
   0   6  11       58.28      290.32    130.44 o 
   2   6  11     4262.38     5155.31    454.21 o 
   4   6  11     2493.75     2909.64    347.86 o 
   6   6  11       35.84       26.11     63.27 o 
 -24   0  12     1400.55     1254.15    218.61 o 
 -22   0  12     3399.43     3696.26    362.93 o 
 -20   0  12     3684.89     3548.58    339.69 o 
 -18   0  12      210.59      197.52    102.17 o 
 -16   0  12     7133.33     7703.37    632.24 o 
 -14   0  12     5269.80     4971.10    264.80 o 
 -12   0  12     1096.19     1123.25    110.58 o 
 -10   0  12     9801.70     9764.30    357.69 o 
  -8   0  12      304.44      290.96     59.48 o 
  -6   0  12       88.67      129.65     39.40 o 
  -4   0  12    18045.59    18114.85    622.85 o 
  -2   0  12     9121.52     9436.47    496.14 o 
   0   0  12       41.90       40.61     32.91 o 
   2   0  12    16884.08    17531.56    614.13 o 
   4   0  12     5896.67     5377.72    325.26 o 
   6   0  12     8460.45     8376.67    307.93 o 
   8   0  12     9519.20     9363.15    331.77 o 
  10   0  12    17820.93    16706.15   1315.97 o 
  12   0  12      339.08      258.63     65.68 o 
  14   0  12     6160.35     6306.91    284.14 o 
  16   0  12     4153.87     4127.41    230.76 o 
  18   0  12      749.97      838.10    110.88 o 
  20   0  12     2146.24     2432.65    323.79 o 
  22   0  12    10715.27    11216.86    733.78 o 
  24   0  12      111.75       11.65     73.80 o 
 -25   1  12      816.02      812.29    173.37 o 
 -23   1  12      269.12      208.96     71.95 o 
 -21   1  12     3003.20     3058.10    229.50 o 
 -19   1  12      734.26      832.69    116.13 o 
 -17   1  12      982.43      947.05     91.17 o 
 -15   1  12     6013.38     5945.22    318.94 o 
 -13   1  12     1300.29     1304.61    116.78 o 
 -11   1  12      839.64      745.40     81.77 o 
  -9   1  12     9561.44     9408.75    262.27 o 
  -7   1  12     8490.01     8691.94    242.79 o 
  -5   1  12     6238.17     6284.94    182.09 o 
  -3   1  12     5955.78     5691.50    232.00 o 
  -1   1  12     3496.31     3542.28    131.53 o 
   1   1  12      538.78      539.05     76.25 o 
   3   1  12    14954.04    15823.22    904.40 o 
   5   1  12     1975.32     1859.91    134.13 o 
   7   1  12     2583.58     2681.65    152.58 o 
   9   1  12     7003.16     6616.97    272.85 o 
  11   1  12     3170.11     3125.13    185.30 o 
  13   1  12      370.41      376.72     52.15 o 
  15   1  12     4775.82     4794.87    188.51 o 
  17   1  12     2746.57     2595.88    139.81 o 
  19   1  12       43.63       33.21     31.19 o 
  21   1  12     2572.86     2418.91    243.12 o 
  23   1  12      264.62      265.60     77.61 o 
 -24   2  12       16.72       51.55     71.53 o 
 -22   2  12      140.25       88.82     65.11 o 
 -20   2  12       19.96      -51.23     58.91 o 
 -18   2  12       73.45      -19.12     46.67 o 
 -16   2  12      133.40      154.29     46.11 o 
 -14   2  12      173.40      213.64     51.24 o 
 -12   2  12      586.42      469.77     77.52 o 
 -10   2  12       28.44       34.39     34.66 o 
  -8   2  12      463.14      479.35     64.24 o 
  -6   2  12      655.51      468.14     57.22 o 
  -4   2  12      293.87      315.34     68.64 o 
  -2   2  12      267.10      204.21     37.93 o 
   0   2  12     1003.49     1010.65     91.85 o 
   2   2  12      964.71      837.72    143.50 o 
   4   2  12      539.06      584.11    183.43 o 
   6   2  12       10.61       -9.51     46.59 o 
   8   2  12      705.27      663.11     90.00 o 
  10   2  12      971.27      916.06    104.76 o 
  12   2  12      464.72      319.45     70.16 o 
  14   2  12       93.46       88.63     35.97 o 
  16   2  12       10.66        0.76     36.10 o 
  18   2  12      273.48      354.95     67.71 o 
  20   2  12        2.04      -56.40     60.28 o 
  22   2  12       25.00       51.98     57.02 o 
 -21   3  12     5754.47     5630.90    465.06 o 
 -19   3  12     1391.79     1116.77    192.99 o 
 -17   3  12      482.84      343.99    108.19 o 
 -15   3  12     4058.28     4148.46    241.11 o 
 -13   3  12     1464.32     1497.88    116.55 o 
 -11   3  12      333.18      339.45     58.57 o 
  -9   3  12     2570.24     2756.61    176.50 o 
  -7   3  12     9478.76     9221.01    312.57 o 
  -5   3  12     5474.86     5391.33    229.66 o 
  -3   3  12    13167.29    13436.87    358.73 o 
  -1   3  12     5480.29     5483.13    214.15 o 
   1   3  12     2074.28     1972.76    131.58 o 
   3   3  12    25762.29    26043.11    573.40 o 
   5   3  12      126.60       93.13     33.35 o 
   7   3  12      119.57       64.77     33.06 o 
   9   3  12     3980.80     3997.46    209.85 o 
  11   3  12     4881.84     4633.91    236.66 o 
  13   3  12       37.65       70.44     38.64 o 
  15   3  12     3813.01     3771.32    226.82 o 
  17   3  12     2215.26     2116.47    176.52 o 
  19   3  12      461.61      556.47    102.45 o 
  21   3  12     2161.77     2631.99    336.17 o 
  23   3  12     1948.98     1969.33    296.64 o 
 -20   4  12     1722.53     1571.02    249.76 o 
 -18   4  12       74.46      -32.86     53.01 o 
 -16   4  12     2922.16     2724.08    305.07 o 
 -14   4  12     5231.77     4683.79    482.00 o 
 -12   4  12      204.15      223.08     65.63 o 
 -10   4  12     7564.53     7825.88    312.29 o 
  -8   4  12     5399.36     4999.65    279.06 o 
  -6   4  12     1502.28     1245.90    121.87 o 
  -4   4  12     1686.05     1806.61    188.26 o 
  -2   4  12     3074.09     2612.32    278.19 o 
   0   4  12      643.79      432.21     88.39 o 
   2   4  12     1768.73     1728.48    159.93 o 
   4   4  12    10218.48     9670.53    531.45 o 
   6   4  12      650.71      582.82    139.40 o 
   8   4  12     6472.13     5909.22    421.35 o 
  10   4  12     8396.96     8256.16    506.79 o 
  12   4  12      190.07      174.14     83.38 o 
  14   4  12     2983.20     2850.09    204.07 o 
  16   4  12     4433.04     4710.62    264.45 o 
  18   4  12      487.89      429.98     88.27 o 
  20   4  12      561.22      653.87    112.00 o 
 -17   5  12      654.14      485.30    141.15 o 
 -15   5  12      581.84      478.62    157.95 o 
 -13   5  12      120.67       18.85     50.32 o 
 -11   5  12      175.97      189.08     50.10 o 
  -9   5  12      768.56      814.26    132.89 o 
  -7   5  12     1191.35     1149.23    124.68 o 
  -5   5  12      852.25      809.93    161.57 o 
  -3   5  12     3522.99     3008.41    322.16 o 
  -1   5  12      345.05      168.75     79.99 o 
   1   5  12     1066.33      912.03    122.81 o 
   3   5  12     2830.58     2755.78    308.43 o 
   5   5  12       19.81      130.09    105.88 o 
   7   5  12      182.54      180.90     90.58 o 
   9   5  12     1372.70     1262.65    228.35 o 
  11   5  12       92.75      162.40     88.24 o 
  13   5  12       84.06      117.47     85.45 o 
 -10   6  12      273.70      168.12     94.01 o 
  -8   6  12       15.67     -117.11     78.07 o 
  -6   6  12      518.52      461.58    144.38 o 
  -4   6  12      265.58      167.22     77.11 o 
  -2   6  12       36.36      -66.88     72.56 o 
   0   6  12        3.85     -158.94    105.96 o 
 -23   1  13     1248.12     1273.53    153.69 o 
 -21   1  13     3970.36     3857.28    262.19 o 
 -19   1  13      269.04      292.22     73.54 o 
 -17   1  13     1993.05     2250.37    168.27 o 
 -15   1  13     3994.30     4233.47    217.89 o 
 -13   1  13       94.56       81.69     36.84 o 
 -11   1  13      975.92      994.57     87.18 o 
  -9   1  13     3698.81     3951.51    169.27 o 
  -7   1  13      715.90      792.16     73.12 o 
  -5   1  13     2564.55     2483.30    118.41 o 
  -3   1  13     5975.67     6005.56    192.22 o 
  -1   1  13      180.26      116.57     31.85 o 
   1   1  13     2118.64     1887.44    299.74 o 
   3   1  13    10082.54     9999.24    389.35 o 
   5   1  13      574.46      645.83     79.54 o 
   7   1  13     4349.40     4147.15    197.36 o 
   9   1  13     6622.63     6766.10    253.56 o 
  11   1  13       76.63      117.35     30.78 o 
  13   1  13      506.10      544.28     65.67 o 
  15   1  13     1206.32     1278.00     99.93 o 
  17   1  13     3468.18     3492.71    165.48 o 
  19   1  13       82.12       49.62     36.19 o 
  21   1  13     3373.52     3095.70    276.22 o 
  23   1  13      641.35      539.39    167.88 o 
 -22   2  13     5228.17     5382.30    426.02 o 
 -20   2  13     2209.85     2280.09    268.25 o 
 -18   2  13      815.01      564.55    144.33 o 
 -16   2  13     9843.15     9584.56    343.46 o 
 -14   2  13     6737.73     7624.39    466.76 o 
 -12   2  13       42.53      -11.18     54.68 o 
 -10   2  13     8003.20     7680.05    267.48 o 
  -8   2  13     7356.81     7952.36    317.78 o 
  -6   2  13      324.07      388.64     60.08 o 
  -4   2  13    16406.60    16697.42    400.22 o 
  -2   2  13     8924.33     9051.71    334.02 o 
   0   2  13      818.48      703.88    109.90 o 
   2   2  13     4066.01     4535.75    333.23 o 
   4   2  13    19190.51    19582.56   1132.80 o 
   6   2  13      278.85      138.84     65.15 o 
   8   2  13     6149.92     6517.23    288.31 o 
  10   2  13    18591.80    19286.02    514.07 o 
  12   2  13     3295.94     3099.11    205.65 o 
  14   2  13    18345.31    18983.01    546.11 o 
  16   2  13     5281.91     5510.03    296.20 o 
  18   2  13      199.78       89.60     42.74 o 
  20   2  13     3074.56     3013.21    266.47 o 
  22   2  13     4017.54     4003.76    431.61 o 
 -21   3  13     1644.59     1908.24    269.02 o 
 -19   3  13        4.30       57.02     84.91 o 
 -17   3  13     1134.60     1048.72    176.79 o 
 -15   3  13     1692.62     1641.09    128.53 o 
 -13   3  13      558.03      438.34     91.11 o 
 -11   3  13     2204.35     1959.60    138.15 o 
  -9   3  13     4740.58     4602.53    235.91 o 
  -7   3  13       27.83       -2.40     84.66 o 
  -5   3  13      161.75      195.39     46.25 o 
  -3   3  13     3731.78     3751.60    186.64 o 
  -1   3  13     1775.26     1784.97    161.01 o 
   1   3  13      488.56      296.29     54.05 o 
   3   3  13     9914.63    10540.90    500.91 o 
   5   3  13       43.97      -19.91     55.43 o 
   7   3  13     1677.33     1829.83    209.14 o 
   9   3  13     1562.11     1658.66    184.77 o 
  11   3  13      198.99      233.40     60.49 o 
  13   3  13       53.67       63.33     36.33 o 
  15   3  13     1847.10     1925.38    172.26 o 
  17   3  13     1157.28     1111.65    133.37 o 
  19   3  13       11.65       -8.84     64.13 o 
  21   3  13     1256.39     1218.30    237.30 o 
 -18   4  13       34.50      -29.59     78.47 o 
 -16   4  13      165.72      182.55     76.00 o 
 -14   4  13      443.69      351.13     71.53 o 
 -12   4  13        8.10      -12.72     38.77 o 
 -10   4  13      457.88      487.40    137.51 o 
  -8   4  13      185.03      270.53     66.66 o 
  -6   4  13       78.69       69.74     33.63 o 
  -4   4  13      138.72       12.05     31.07 o 
  -2   4  13      407.52      276.96     64.51 o 
   0   4  13       82.71       65.56     37.90 o 
   2   4  13      114.23       34.37     35.88 o 
   4   4  13     2414.10     2210.75    257.02 o 
   6   4  13      739.61      581.46    142.65 o 
   8   4  13      124.31      166.32     67.50 o 
  10   4  13      226.01      255.83     70.59 o 
  12   4  13      559.89      370.54    105.41 o 
  14   4  13      130.41      124.16     78.15 o 
  16   4  13      769.10      596.83    135.64 o 
  18   4  13      246.07      309.19    111.48 o 
 -15   5  13     3390.70     3220.33    348.30 o 
 -13   5  13      665.23      682.48    104.34 o 
 -11   5  13     1112.91     1022.35    152.77 o 
  -9   5  13     1818.57     1795.53    291.32 o 
  -7   5  13      123.19       -8.71     47.13 o 
  -5   5  13     1394.22     1216.15    204.75 o 
  -3   5  13     1858.62     1758.76    234.01 o 
  -1   5  13     1086.22      954.54    148.08 o 
   1   5  13     3894.54     3403.13    356.02 o 
   3   5  13     2839.34     2304.58    288.88 o 
   5   5  13      783.35      805.58    174.28 o 
   7   5  13     1088.33      831.04    174.61 o 
   9   5  13     2211.39     2160.90    289.37 o 
 -22   0  14     2790.98     3167.20    354.40 o 
 -20   0  14     9967.38     9460.95    598.06 o 
 -18   0  14      553.76      532.03    155.57 o 
 -16   0  14    13130.15    13535.74    978.38 o 
 -14   0  14     7254.94     7092.09    444.75 o 
 -12   0  14       61.58      169.48     59.14 o 
 -10   0  14    11608.64    11746.12    669.44 o 
  -8   0  14     3908.88     4129.48    318.88 o 
  -6   0  14      151.09      288.49     88.02 o 
  -4   0  14     8664.27     8690.73    537.31 o 
  -2   0  14     3147.30     3240.51    213.84 o 
   0   0  14      720.65      719.56    131.15 o 
   2   0  14     9403.61    10182.48    485.06 o 
   4   0  14    11893.22    12487.29    554.19 o 
   6   0  14     2491.85     2632.79    242.48 o 
   8   0  14    10445.53    11057.97    517.09 o 
  10   0  14     5869.36     5823.89    284.34 o 
  12   0  14      652.95      630.29     89.38 o 
  14   0  14     3450.32     3240.05    221.94 o 
  16   0  14     5002.46     4948.12    381.03 o 
  18   0  14        5.40      118.30     65.22 o 
  20   0  14     3204.80     3214.22    399.17 o 
  22   0  14     4695.07     5286.69    526.45 o 
 -23   1  14     1894.54     2112.00    279.23 o 
 -21   1  14     3584.03     3509.77    345.48 o 
 -19   1  14     2565.64     2606.32    280.34 o 
 -17   1  14       39.26      -47.65     34.85 o 
 -15   1  14     3228.34     3150.39    196.82 o 
 -13   1  14       76.63       29.90     73.96 o 
 -11   1  14     1237.10     1171.56     98.21 o 
  -9   1  14     5920.04     6016.15    219.21 o 
  -7   1  14     1617.40     1754.57    104.96 o 
  -5   1  14     2848.39     2820.24    143.41 o 
  -3   1  14     5694.49     5791.75    187.28 o 
  -1   1  14     1406.41     1385.24    121.53 o 
   1   1  14     1759.35     2112.69    170.41 o 
   3   1  14     2726.73     2801.77    243.29 o 
   5   1  14     1456.07     1521.33    153.53 o 
   7   1  14     1436.24     1356.67    120.26 o 
   9   1  14     4831.97     5004.20    223.69 o 
  11   1  14      662.35      778.25     88.45 o 
  13   1  14       68.33      112.30     39.52 o 
  15   1  14    13762.03    13959.12    346.50 o 
  17   1  14      266.50      226.18     48.51 o 
  19   1  14      326.27      390.83     86.06 o 
  21   1  14     2034.31     2061.53    228.64 o 
 -22   2  14        5.76      -83.41    101.88 o 
 -20   2  14       45.67      107.57     89.38 o 
 -18   2  14      350.34      421.83     90.99 o 
 -16   2  14      629.43      619.60     88.07 o 
 -14   2  14       45.06       58.23     92.31 o 
 -12   2  14      251.08      260.31     51.27 o 
 -10   2  14      145.92      233.35     55.68 o 
  -8   2  14     1228.30     1120.24    121.26 o 
  -6   2  14      340.69      363.17     63.09 o 
  -4   2  14       72.69       68.86     50.92 o 
  -2   2  14      116.64       54.48    146.58 o 
   0   2  14      274.28      197.22     59.74 o 
   2   2  14       26.43       -6.27     70.27 o 
   4   2  14       37.64       70.73     56.28 o 
   6   2  14       40.21       17.25     37.87 o 
   8   2  14       70.87      106.70     34.80 o 
  10   2  14      579.17      419.78     79.46 o 
  12   2  14      543.31      628.80     97.39 o 
  14   2  14      879.10     1085.74    129.36 o 
  16   2  14      245.71      289.21     72.73 o 
  18   2  14        0.91      -28.40     54.23 o 
  20   2  14      506.81      523.44    121.41 o 
  22   2  14      278.04      220.28     62.24 o 
 -19   3  14       53.92     -207.20    138.13 o 
 -17   3  14     2127.79     2272.60    258.46 o 
 -15   3  14     6070.53     6328.19    254.36 o 
 -13   3  14      252.53      223.22     61.66 o 
 -11   3  14     2699.95     2607.49    190.85 o 
  -9   3  14     1055.27     1098.17    119.72 o 
  -7   3  14     2521.18     2392.35    170.09 o 
  -5   3  14     1110.77      705.75    159.32 o 
  -3   3  14     5403.25     5569.30    397.63 o 
  -1   3  14      832.34      722.39    111.94 o 
   1   3  14     3430.29     3720.47    237.63 o 
   3   3  14     4710.83     4804.14    358.06 o 
   5   3  14     3682.66     3386.21    303.10 o 
   7   3  14     3539.42     3630.86    316.43 o 
   9   3  14     9173.71     9172.15    509.56 o 
  11   3  14      654.33      612.27    151.68 o 
  13   3  14      243.43      215.95     86.44 o 
  15   3  14     5539.13     5548.53    304.10 o 
  17   3  14     1075.08     1153.74    150.61 o 
  19   3  14      107.14      125.49     66.31 o 
 -18   4  14      326.10      303.70    117.72 o 
 -16   4  14     2655.01     2851.68    316.82 o 
 -14   4  14     5788.77     5337.13    291.47 o 
 -12   4  14     1181.82     1167.06    191.49 o 
 -10   4  14     6846.79     7244.04    320.44 o 
  -8   4  14     3629.96     3442.06    308.50 o 
  -6   4  14      433.58      189.25     90.94 o 
  -4   4  14     5978.74     5701.20    395.22 o 
  -2   4  14     4854.12     5085.81    287.29 o 
   0   4  14      348.57      370.73     73.65 o 
   2   4  14     6374.11     6650.65    426.02 o 
   4   4  14     1326.91     1431.16    193.49 o 
   6   4  14       15.66      -43.51     79.34 o 
   8   4  14     5191.95     5405.07    383.40 o 
  10   4  14     2422.25     2552.63    273.54 o 
  12   4  14        1.50      -10.38     59.28 o 
  14   4  14     7042.08     7938.94    495.55 o 
  16   4  14     2115.19     2258.27    268.98 o 
 -13   5  14      238.07      154.98     95.41 o 
 -11   5  14      146.05      217.24    105.34 o 
  -9   5  14      472.11      585.61    147.09 o 
  -7   5  14       61.79        5.36     41.35 o 
  -5   5  14      362.63      273.85     74.78 o 
  -3   5  14      598.68      545.78    123.73 o 
  -1   5  14      108.40       45.26     59.60 o 
   1   5  14      304.58      150.39     99.53 o 
   3   5  14     1622.39     1452.45    230.52 o 
   5   5  14      337.21      199.76     71.27 o 
 -21   1  15     2093.57     1942.67    264.00 o 
 -19   1  15      316.62      220.19    107.12 o 
 -17   1  15     3347.66     3403.57    233.85 o 
 -15   1  15     3078.69     3158.10    204.68 o 
 -13   1  15      244.97      222.42     88.50 o 
 -11   1  15     1952.55     2054.82    132.84 o 
  -9   1  15     7707.66     7829.36    238.15 o 
  -7   1  15       46.36       64.59     46.17 o 
  -5   1  15      254.43      272.18     46.58 o 
  -3   1  15     5126.91     5204.38    232.98 o 
  -1   1  15     4414.09     4500.91    217.10 o 
   1   1  15     1941.18     2354.23    186.40 o 
   3   1  15     8900.79     8773.75    383.43 o 
   5   1  15      143.00      205.98     71.12 o 
   7   1  15     2807.55     2912.10    212.54 o 
   9   1  15     2534.06     2425.92    157.80 o 
  11   1  15      572.06      593.85     81.18 o 
  13   1  15     1726.05     1572.15    129.07 o 
  15   1  15     5386.37     5470.45    243.72 o 
  17   1  15       94.46      165.73     44.58 o 
  19   1  15     1806.83     1784.37    211.97 o 
  21   1  15      920.94      898.63    217.17 o 
 -20   2  15      966.69     1126.53    198.49 o 
 -18   2  15     4837.29     4543.41    364.55 o 
 -16   2  15     2280.72     2676.35    180.72 o 
 -14   2  15     3519.15     3176.90    365.79 o 
 -12   2  15      748.94      761.62     87.69 o 
 -10   2  15    13358.57    13885.14    355.70 o 
  -8   2  15     2634.65     2902.38    150.80 o 
  -6   2  15      547.50      552.80    122.35 o 
  -4   2  15    14504.80    15491.39    674.61 o 
  -2   2  15     2069.00     2158.79    195.60 o 
   0   2  15     3719.92     3807.15    249.21 o 
   2   2  15     2364.77     2495.56    279.37 o 
   4   2  15     3933.65     4013.19    354.98 o 
   6   2  15      121.18      144.71     90.15 o 
   8   2  15     6709.79     6045.95    305.67 o 
  10   2  15     5371.86     5465.84    291.51 o 
  12   2  15     1094.25      930.06    121.40 o 
  14   2  15     2002.13     2134.57    190.44 o 
  16   2  15     7079.65     7009.33    342.03 o 
  18   2  15        9.15       87.60     64.51 o 
  20   2  15     5140.57     5335.65    504.96 o 
 -19   3  15      465.36      612.65    173.07 o 
 -17   3  15     1627.97     1731.90    242.66 o 
 -15   3  15     2144.74     1839.72    172.92 o 
 -13   3  15       68.06       -3.77     41.26 o 
 -11   3  15     1579.67     1639.06    152.70 o 
  -9   3  15     1870.84     2116.51    269.64 o 
  -7   3  15        5.72      -27.38     69.32 o 
  -5   3  15      236.58      144.65     79.12 o 
  -3   3  15     5148.61     4972.30    397.08 o 
  -1   3  15      497.06      571.56     97.13 o 
   1   3  15     1407.88     1438.91    213.52 o 
   3   3  15     4823.61     4746.84    385.96 o 
   5   3  15      213.89      139.26     74.69 o 
   7   3  15     1564.42     1596.96    222.68 o 
   9   3  15     2977.77     2877.06    298.18 o 
  11   3  15      195.38      169.93     83.39 o 
  13   3  15     2154.18     1889.53    247.04 o 
  15   3  15     1377.32     1314.83    218.68 o 
  17   3  15      348.76      393.04    143.41 o 
 -16   4  15      181.07       86.35     67.63 o 
 -14   4  15       39.83       49.97     52.02 o 
 -12   4  15       75.13      -30.32     73.00 o 
 -10   4  15     2375.56     2144.70    257.32 o 
  -8   4  15      345.00      380.37    129.30 o 
  -6   4  15       56.88       -4.90     65.72 o 
  -4   4  15      681.80      588.45    133.33 o 
  -2   4  15      120.11       62.73     41.47 o 
   0   4  15       16.33     -103.39     68.93 o 
   2   4  15      132.32      236.02     97.91 o 
   4   4  15      158.47      114.98     72.79 o 
   6   4  15       17.90      -25.92     76.63 o 
   8   4  15      241.23      234.33     80.67 o 
  10   4  15       66.87      -53.65     71.76 o 
  12   4  15      178.12      240.18    100.00 o 
 -11   5  15      353.13      237.89    118.70 o 
  -9   5  15     1926.88     2105.94    260.34 o 
  -7   5  15     1876.62     1603.30    232.91 o 
  -3   5  15     3792.82     4086.87    430.33 o 
  -1   5  15      613.80      720.09    185.33 o 
 -20   0  16      185.64      209.09    141.61 o 
 -18   0  16     1015.02      968.23    190.51 o 
 -16   0  16     4270.00     4884.19    570.69 o 
 -14   0  16     2350.82     2563.81    291.61 o 
 -12   0  16      951.40      961.51    170.95 o 
 -10   0  16     5656.18     6333.85    454.05 o 
  -8   0  16    11894.46    12770.02    636.50 o 
  -6   0  16     1700.11     1670.30    175.44 o 
  -4   0  16     8208.94     8472.27    382.28 o 
  -2   0  16     6348.34     6524.91    437.65 o 
   0   0  16     1142.06     1043.86    173.94 o 
   2   0  16     5986.81     6172.32    417.08 o 
   4   0  16     4343.81     4520.85    356.56 o 
   6   0  16      158.58        2.65     68.15 o 
   8   0  16     3807.23     4093.49    327.37 o 
  10   0  16     8410.86     8369.27    490.76 o 
  12   0  16       19.32       25.66     51.30 o 
  14   0  16     6174.28     6049.31    332.95 o 
  16   0  16     3912.85     3547.60    257.09 o 
  18   0  16       31.37      101.72     57.53 o 
 -19   1  16        1.24      -48.97     62.34 o 
 -17   1  16     2378.69     2655.70    256.23 o 
 -15   1  16     1310.31     1504.18    217.88 o 
 -13   1  16      114.37       -8.54     34.59 o 
 -11   1  16     5003.59     4310.56    246.08 o 
  -9   1  16     1582.51     1482.55    115.40 o 
  -7   1  16      532.29      578.88     92.67 o 
  -5   1  16     2929.74     3032.23    184.15 o 
  -3   1  16     2809.33     2766.08    178.33 o 
  -1   1  16     2307.25     2212.02    323.30 o 
   1   1  16     8030.79     8467.81    543.47 o 
   3   1  16     2101.06     2234.80    194.05 o 
   5   1  16      472.44      474.11     97.37 o 
   7   1  16     2986.53     3052.60    214.15 o 
   9   1  16     1831.02     1954.18    177.16 o 
  11   1  16       62.95       76.29     38.96 o 
  13   1  16     1626.03     1596.86    135.67 o 
  15   1  16     1409.70     1536.40    138.25 o 
  17   1  16        5.32       18.03     37.74 o 
  19   1  16     1004.12      831.77    198.41 o 
 -20   2  16        6.20      108.51     84.97 o 
 -18   2  16       21.16     -157.85    105.23 o 
 -16   2  16        8.26      -98.71     65.80 o 
 -14   2  16       69.14       77.04     64.13 o 
 -12   2  16      116.84      147.53     51.49 o 
 -10   2  16       58.22       -2.56     36.94 o 
  -8   2  16      172.11      248.69     99.52 o 
  -6   2  16      325.41      247.78    112.45 o 
  -4   2  16      422.43      357.78     80.67 o 
  -2   2  16      849.87      779.18    117.85 o 
   0   2  16      380.91      404.24    127.17 o 
   2   2  16     1936.31     2012.58    241.01 o 
   4   2  16      289.96      263.55    101.72 o 
   6   2  16      233.04      133.29     98.37 o 
   8   2  16      297.27      172.91     78.68 o 
  10   2  16        2.57     -177.65    118.44 o 
  12   2  16      105.57       54.32     85.18 o 
  14   2  16       54.62      121.77     65.46 o 
  16   2  16        0.94      -56.81     49.62 o 
  18   2  16       83.72       38.36     47.86 o 
 -17   3  16     2833.29     2914.54    294.44 o 
 -15   3  16     2346.52     2129.02    176.54 o 
 -13   3  16      303.51      233.79     96.74 o 
 -11   3  16     2747.32     2978.06    313.89 o 
  -9   3  16     8721.70     8017.84    510.45 o 
  -7   3  16     2481.32     1857.97    291.08 o 
  -5   3  16     1445.61     1232.97    200.39 o 
  -3   3  16     2494.61     2672.44    225.19 o 
  -1   3  16       32.57        9.90    107.93 o 
   1   3  16     3014.73     1981.33    277.10 o 
   3   3  16     1556.82     1867.24    258.52 o 
   5   3  16     1162.80      926.11    183.61 o 
   7   3  16     4267.18     3847.66    376.28 o 
   9   3  16     5595.68     5778.73    443.80 o 
  11   3  16      202.87       69.44     71.70 o 
  13   3  16     2182.71     2171.92    292.33 o 
  15   3  16     1449.57     1545.77    234.00 o 
 -14   4  16       92.34       15.88     76.43 o 
 -12   4  16      320.20      285.55    107.87 o 
 -10   4  16     1467.24     1582.36    263.67 o 
  -8   4  16     4126.10     4206.80    379.29 o 
  -6   4  16      587.05      628.51    174.13 o 
  -4   4  16     8387.82     8825.02    425.76 o 
  -2   4  16     2074.89     2152.55    318.79 o 
   0   4  16      165.63       -3.75     50.85 o 
   2   4  16     6986.25     6764.57    481.30 o 
   4   4  16     1188.14     1110.56    192.10 o 
   6   4  16       42.60       91.07     70.75 o 
  -3   5  16      494.67      569.78    146.74 o 
 -19   1  17      182.07      167.51     97.63 o 
 -17   1  17     2398.74     2173.27    274.80 o 
 -15   1  17     1736.01     1833.11    174.40 o 
 -13   1  17      206.03      212.96     63.90 o 
 -11   1  17     3132.71     3547.75    251.02 o 
  -9   1  17     1237.14     1491.46    132.87 o 
  -7   1  17        9.49       18.53     50.70 o 
  -5   1  17     4066.52     4023.04    233.15 o 
  -3   1  17     5028.09     5111.88    258.47 o 
  -1   1  17      139.60      148.49    132.16 o 
   1   1  17     2253.96     2673.70    209.70 o 
   3   1  17     2407.78     2664.12    214.34 o 
   5   1  17     1064.56     1018.52    136.73 o 
   7   1  17      554.76      693.86    111.05 o 
   9   1  17     4758.64     4932.33    287.14 o 
  11   1  17     1379.41     1315.47    148.85 o 
  13   1  17     2513.62     2472.19    174.80 o 
  15   1  17     1650.76     1779.50    150.39 o 
  17   1  17       58.05       28.44     41.95 o 
 -18   2  17     2044.66     2116.62    270.22 o 
 -16   2  17     2258.24     2327.25    216.08 o 
 -14   2  17      561.22      439.18     92.38 o 
 -12   2  17     1606.72     1429.60    161.65 o 
 -10   2  17     5373.81     5620.69    399.68 o 
  -8   2  17     1212.99     1105.47    185.63 o 
  -6   2  17     2850.62     2892.67    299.75 o 
  -4   2  17     6782.91     6529.57    847.93 o 
  -2   2  17     1225.83     1072.72    149.45 o 
   0   2  17      138.36       98.26     74.76 o 
   2   2  17    19954.56    19184.47    812.60 o 
   4   2  17      554.23      634.02    146.22 o 
   6   2  17     2651.00     2568.06    293.27 o 
   8   2  17     6503.00     5936.08    470.01 o 
  10   2  17     1365.07     1346.90    226.67 o 
  12   2  17     2922.56     3030.09    303.36 o 
  14   2  17     1010.62     1169.19    198.98 o 
  16   2  17     2198.93     2133.84    266.28 o 
 -13   3  17        0.63      -57.75     57.28 o 
 -11   3  17     1192.19     1318.75    220.97 o 
  -9   3  17      799.39      593.80    159.83 o 
  -7   3  17        9.14      -73.48     99.16 o 
  -5   3  17     2735.42     2313.12    403.93 o 
  -3   3  17      629.48      520.66    119.95 o 
  -1   3  17       43.68      -56.45    134.69 o 
   1   3  17     1206.66     1449.14    250.11 o 
   3   3  17      710.61      580.47    138.44 o 
   5   3  17       69.01       81.58     82.11 o 
   7   3  17      451.41      314.54    119.80 o 
   9   3  17      950.46      993.58    215.43 o 
  -4   4  17       61.91      360.08    134.52 o 
  -2   4  17       86.07      351.74    166.41 o 
 -16   0  18     3646.78     4250.84    415.49 o 
 -14   0  18       21.96      123.80    110.48 o 
 -12   0  18     2118.82     1874.33    268.07 o 
 -10   0  18     3767.93     4483.11    524.09 o 
  -8   0  18     3157.00     3345.30    267.29 o 
  -6   0  18     4829.01     5029.32    358.00 o 
  -4   0  18    10028.89    11228.63    634.75 o 
  -2   0  18      276.06      354.67    111.30 o 
   0   0  18     4148.38     4736.43    400.39 o 
   2   0  18     5248.29     5601.38    425.35 o 
   4   0  18     1079.79     1204.58    194.57 o 
   6   0  18     2055.08     2189.28    271.80 o 
   8   0  18     9446.75     9435.78    575.41 o 
  10   0  18      194.05       89.15     54.14 o 
  12   0  18       86.39       48.95     77.13 o 
  14   0  18     5634.47     5719.28    459.15 o 
  16   0  18     1562.08     1799.35    263.24 o 
 -17   1  18     3088.91     3039.62    341.94 o 
 -15   1  18     1299.75     1588.96    246.56 o 
 -13   1  18       31.54      -67.03     78.65 o 
 -11   1  18     1951.42     2063.71    205.41 o 
  -9   1  18      163.67       89.20     71.72 o 
  -7   1  18      215.98      248.34     63.33 o 
  -5   1  18     1192.63     1254.71    127.15 o 
  -3   1  18     1487.72     1710.64    168.37 o 
  -1   1  18       63.69        8.02     51.75 o 
   1   1  18     2035.13     2195.55    188.37 o 
   3   1  18     4517.56     4370.81    392.55 o 
   5   1  18       19.56        1.67     88.85 o 
   7   1  18     1541.30     1669.24    174.26 o 
   9   1  18     2851.21     2899.87    225.09 o 
  11   1  18      194.63      187.41     68.03 o 
  13   1  18     3054.29     2790.03    269.80 o 
  15   1  18      501.79      677.45    141.61 o 
 -14   2  18       53.14       52.58     82.14 o 
 -12   2  18      256.09      299.77     94.82 o 
 -10   2  18      143.95      229.27     70.75 o 
  -8   2  18        5.81      -54.49     67.41 o 
  -6   2  18        8.15       35.60     69.02 o 
  -4   2  18      182.03      142.55     95.38 o 
  -2   2  18        2.76      -80.90     81.75 o 
   0   2  18      185.11      158.50     94.13 o 
   2   2  18       86.51      240.80     89.70 o 
   4   2  18      614.66      602.52    152.42 o 
   6   2  18        0.58      -68.39     79.65 o 
   8   2  18      443.01      603.60    146.65 o 
  10   2  18      338.62      276.90    112.91 o 
 -11   3  18      409.68      617.18    146.74 o 
  -9   3  18     2685.59     3213.49    330.37 o 
  -7   3  18      235.44      322.67    137.94 o 
  -5   3  18     1464.31     1415.84    175.72 o 
  -3   3  18     1513.36     1586.64    187.62 o 
  -1   3  18       36.06      232.28    107.69 o 
   1   3  18     1922.44     2022.73    290.21 o 
 -13   1  19       16.72     -194.33    129.55 o 
 -11   1  19     4616.81     4892.08    321.28 o 
  -9   1  19     1033.18     1131.81    113.98 o 
  -7   1  19      176.10      172.49     63.87 o 
  -5   1  19     4895.86     5059.68    264.38 o 
  -3   1  19      962.31     1142.53    144.13 o 
  -1   1  19     1603.90     1768.63    184.05 o 
   1   1  19     1840.47     2041.20    193.68 o 
   3   1  19     2126.91     2009.66    190.39 o 
   5   1  19      171.98      140.59     72.72 o 
   7   1  19     4457.89     4051.38    278.08 o 
 -12   2  19     1680.25     1412.61    216.44 o 
 -10   2  19      902.65     1105.37    195.20 o 
  -8   2  19      545.90      404.37    122.08 o 
  -6   2  19      629.61      794.98    160.24 o 
  -4   2  19     2975.20     3126.36    248.32 o 
  -2   2  19      282.20      325.93     77.70 o 
   0   2  19      390.19      274.09    122.26 o 
                                                 
